# Supplementary material for: Development and Validation of a Burkholderia pseudomallei Core Genome Multilocus Sequence Typing Scheme To Facilitate Molecular Surveillance
Source: J Clin Microbiol. 2021 Jul 19;59(8):e00093-21. doi: 10.1128/JCM.00093-21 (PMC8373231; doi:10.1128/JCM.00093-21)
Supplement: Supplemental file 2 — Table S1. Download JCM.00093-21-s0002.xlsx, XLSX file, 698 KB [file jcm.00093-21-s0002.xlsx]

## Sheet: SupplTable_1_List-of-cgMLST-ta
Suppl. Table 1: List of B. pseudomallei cgMLST target genes
Target	Gene	Note	Product	Abs. Offset	Ref.-seq. len.	Translated	Orientation
BPSL0001		ATP-dependent; carboxylate-amine ligase with weak glutamate--cysteine ligase activity	carboxylate-amine ligase	0	1116	yes	reverse
BPSL0002		'Similar to Ralstonia solanacearum hypothetical transmembrane protein RSC3299 or RS02528 SWALL:Q8XU94 (EMBL:AL646074) (407 aa) fasta scores: E(): 2.8e-63, 43.31% id in 404 aa. N-terminus is weakly similar to the N-terminal region of Escherichia coli glutathione-regulated potassium-efflux system protein KefB or TrkB SWALL:KEFB_ECOLI (SWALL:P45522) (601 aa) fasta scores: E(): 0.0018, 26.94% id in 3…	hypothetical protein	1160	1215	yes	reverse
BPSL0003	mnmC	catalyzes the formation of 5-methylaminomethyl-2-thiouridine in position 34 of the anticodon of tRNA molecules	5-methylaminomethyl-2-thiouridine methyltransferase	3113	1983	yes	reverse
BPSL0004	hupA	'Previously sequenced as Burkholderia pseudomallei DNA-binding protein HU-alpha HupA or DbhA SWALL:DBHA_BURPS (SWALL:Q9ZF89) (92 aa) fasta scores: E(): 4.2e-29, 100% id in 92 aa. Similar to Ralstonia solanacearum probable DNA-binding protein HU-beta HupB2 or RSC2521 or RS01061 SWALL:Q8XWF3 (EMBL:AL646070) (94 aa) fasta scores: E(): 6.5e-17, 62.36% id in 93 aa'	DNA-binding protein HU-alpha	5487	279	yes	forward
BPSL0005		'Previously sequenced as Burkholderia pseudomallei hypothetical 49.5 kDa protein SWALL:Q9ZF88 (EMBL:AF110185) (447 aa) fasta scores: E(): 1.7e-175, 96.42% id in 447 aa. Similar to Ralstonia solanacearum hypothetical protein RSC0045 or RS01868 SWALL:Q8Y3D5 (EMBL:AL646057) (424 aa) fasta scores: E(): 1.2e-52, 57.84% id in 446 aa'	cobalamin synthesis protein/P47K	5868	1341	yes	reverse
BPSL0006		'Previously sequenced as Burkholderia pseudomallei hypothetical 18.2 kDa protein SWALL:Q9ZF87 (EMBL:AF110185) (161 aa) fasta scores: E(): 3.1e-65, 99.37% id in 161 aa. Similar to Shigella flexneri IpgF protein precursor SWALL:IPGF_SHIFL (SWALL:Q07568) (152 aa) fasta scores: E(): 1.4e-12, 37.58% id in 141 aa'	hypothetical protein	7527	486	yes	reverse
BPSL0008	gspE	'Previously sequenced as Burkholderia pseudomallei general secretory pathway protein E GspE SWALL:Q9ZF85 (EMBL:AF110185) (497 aa) fasta scores: E(): 4.9e-168, 99.19% id in 497 aa. Similar to Erwinia carotovora general secretion pathway protein E OutE SWALL:GSPE_ERWCA (SWALL:P31703) (498 aa) fasta scores: E(): 2.9e-74, 53.09% id in 484 aa'	general secretory pathway protein E	10664	1494	yes	forward
BPSL0009	gspF	'Previously sequenced as Burkholderia pseudomallei general secretory pathway protein F GspF SWALL:Q9ZF84 (EMBL:AF110185) (405 aa) fasta scores: E(): 2.3e-145, 99.25% id in 405 aa. Similar to Erwinia carotovora general secretion pathway protein F OutF SWALL:GSPF_ERWCA (SWALL:P31705) (408 aa) fasta scores: E(): 9.6e-60, 43.1% id in 406 aa'	general secretory pathway protein F	12162	1218	yes	forward
BPSL0010	gspC	'Previously sequenced as Burkholderia pseudomallei protein essential for the secretion of exoproducts GspC SWALL:Q9ZF83 (EMBL:AF110185) (136 aa) fasta scores: E(): 8.2e-48, 100% id in 136 aa. Similar to the N-terminal region of Ralstonia solanacearum general secretion pathway related transmembrane protein GspC or RSC3105 or RS00558 SWALL:Q8XUT0 (EMBL:AL646073) (228 aa) fasta scores: E(): 8.9e-12,…	general secretory pathway protein	13451	411	yes	reverse
BPSL0011	gspG	'Previously sequenced as Burkholderia pseudomallei general secretory pathway protein G GspG SWALL:Q9ZF82 (EMBL:AF110185) (150 aa) fasta scores: E(): 2.1e-58, 100% id in 150 aa. Similar to Erwinia carotovora general secretion pathway protein G precursor OutG SWALL:GSPG_ERWCA (SWALL:P31586) (156 aa) fasta scores: E(): 2.5e-27, 53.57% id in 140 aa'	general secretory pathway protein G	14009	453	yes	forward
BPSL0012	gspH	'Previously sequenced as Burkholderia pseudomallei general secretory pathway protein H GspH SWALL:Q9ZF81 (EMBL:AF110185) (159 aa) fasta scores: E(): 4.1e-60, 100% id in 159 aa. Similar to Erwinia carotovora general secretion pathway protein G precursor OutG SWALL:GSPG_ERWCA (SWALL:P31586) (156 aa) fasta scores: E(): 0.38, 29.73% id in 111 aa'	general secretory pathway protein H	14616	480	yes	forward
BPSL0014	gspJ	'N-terminal region is identical to the previously sequenced Burkholderia pseudomallei general secretory pathway protein J GspJ SWALL:Q9ZF79 (EMBL:AF110185) (217 aa) fasta scores: E(): 3.3e-70, 100% id in 192 aa. CDS differs from the previously sequenced protein in the C-terminal region. C-terminal region is similar to Burkholderia cepacia general secretory pathway protein GspJ SWALL:Q9F1P4 (EMBL:…	general secretory pathway protein J	15480	729	yes	forward
BPSL0015	gspK	'Previously sequenced as Burkholderia pseudomallei general secretory pathway protein K GspK SWALL:Q9ZF78 (EMBL:AF110185) (356 aa) fasta scores: E(): 9.2e-126, 99.15% id in 356 aa. Similar to Erwinia carotovora general secretion pathway protein K OutK SWALL:GSPK_ERWCA (SWALL:P31706) (328 aa) fasta scores: E(): 0.59, 24.63% id in 345 aa'	general secretory pathway protein K	16390	1071	yes	forward
BPSL0017	gspM	'Previously sequenced as Burkholderia pseudomallei general secretory pathway protein M GspM SWALL:Q9ZF76 (EMBL:AF110185) (168 aa) fasta scores: E(): 3.3e-58, 100% id in 168 aa. Similar to Erwinia carotovora general secretion pathway protein M OutM SWALL:GSPM_ERWCA (SWALL:P31709) (164 aa) fasta scores: E(): 0.00098, 26.58% id in 158 aa'	general secretory pathway protein M	18912	507	yes	forward
BPSL0018	gspN	'Previously sequenced as Burkholderia pseudomallei general secretory pathway protein N GspN SWALL:Q9ZF75 (EMBL:AF110185) (263 aa) fasta scores: E(): 1e-102, 100% id in 263 aa. Similar to Aeromonas hydrophila general secretion pathway protein N ExeN SWALL:GSPN_AERHY (SWALL:P41852) (252 aa) fasta scores: E(): 1.1, 24.8% id in 250 aa'	general secretory pathway protein N	19457	792	yes	forward
BPSL0020		No significant database matches. Possible alternative upstream translational start site	hypothetical protein	22356	273	yes	reverse
BPSL0021		'Previously sequenced as Burkholderia pseudomallei hypothetical 18.0 kDa protein SWALL:Q9ZF73 (EMBL:AF110185) (163 aa) fasta scores: E(): 3.8e-58, 99.38% id in 163 aa. Similar to Escherichia coli multiple antibiotic resistance protein MarR or SoxQ or CfxB or InaR SWALL:MARR_ECOLI (SWALL:P27245) (144 aa) fasta scores: E(): 9.1e-08, 35.38% id in 130 aa'	MarR family transcriptional regulator	22827	492	yes	forward
BPSL0022		'Previously sequenced as Burkholderia pseudomallei hypothetical 55.5 kDa protein SWALL:Q9ZF72 (EMBL:AF110185) (520 aa) fasta scores: E(): 3e-195, 99.8% id in 520 aa. Similar to Escherichia coli multidrug resistance protein B EmrB SWALL:EMRB_ECOLI (SWALL:P27304) (512 aa) fasta scores: E(): 2.3e-105, 53.17% id in 504 aa. Similar to BPSS0538, 56.736% identity (57.834% ungapped) in 527 aa overlap; BP…	transporter	23465	1563	yes	forward
BPSL0023		'Similar to Bacillus subtilis transcriptional regulatory protein GltC SWALL:GLTC_BACSU (SWALL:P20668) (300 aa) fasta scores: E(): 9.8e-21, 31.13% id in 273 aa, and to Salmonella typhimurium LysR family transcriptional regulator STM4270 SWALL:Q8ZKG0 (EMBL:AE008900) (295 aa) fasta scores: E(): 2.4e-47, 47.55% id in 286 aa'	LysR family transcriptional regulator	25087	924	yes	reverse
BPSL0024		'Similar to Pseudomonas aeruginosa hypothetical protein PA3432 SWALL:Q9HYH3 (EMBL:AE004764) (129 aa) fasta scores: E(): 5e-16, 46.78% id in 109 aa, and to Vibrio cholerae hypothetical protein VC2101 SWALL:Q9KQ99 (EMBL:AE004284) (146 aa) fasta scores: E(): 9.1e-13, 41.32% id in 121 aa'	LrgA family protein	26222	399	yes	forward
BPSL0025		'Similar to Vibrio cholerae hypothetical protein VC2100 SWALL:Q9KQA0 (EMBL:AE004284) (229 aa) fasta scores: E(): 1.1e-42, 52.48% id in 221 aa, and to Salmonella typhi membrane protein STY4470 SWALL:Q8Z1R3 (EMBL:AL627282) (229 aa) fasta scores: E(): 4e-39, 48.87% id in 223 aa'	hypothetical protein	26689	723	yes	forward
BPSL0026	fliL	interacts with cytoplasmic MS ring of the basal body and may act to stabilize the MotAB complexes which surround the MS ring	flagellar basal body protein FliL	28204	543	yes	forward
BPSL0027	fliM	with FliG and FliN makes up the switch complex which is involved in switching the direction of the flagella rotation	flagellar motor switch protein FliM	28769	999	yes	forward
BPSL0029	fliO	'Similar to Escherichia coli flagellar protein FliO or FlbD or FlaP SWALL:FLIO_ECOLI (SWALL:P22586) (121 aa) fasta scores: E(): 1.1e-05, 43% id in 100 aa, and to Erwinia carotovora MopB protein SWALL:MOPB_ERWCA (SWALL:P34199) (140 aa) fasta scores: E(): 3.6e-05, 38.31% id in 107 aa'	flagellar protein	30425	495	yes	forward
BPSL0030	fliP	'FliP, with proteins FliQ and FliR, forms the core of the central channel in the flagella export apparatus'	flagellar biosynthesis protein FliP	30990	762	yes	forward
BPSL0031	fliQ	with proteins FliP and FliR forms the core of the central channel in the flagella export apparatus	flagellar biosynthesis protein FliQ	31777	273	yes	forward
BPSL0032	fliR	'Similar to Escherichia coli flagellar biosynthetic protein FliR or FlaP SWALL:FLIR_ECOLI (SWALL:P33135) (261 aa) fasta scores: E(): 4.8e-40, 47.75% id in 245 aa, and to Erwinia carotovora flagellar biosynthetic protein FliR or MopE SWALL:FLIR_ERWCA (SWALL:P34202) (261 aa) fasta scores: E(): 7.2e-42, 47.45% id in 255 aa'	flagellar biosynthetic protein	32168	783	yes	forward
BPSL0033		'Similar to Rhizobium leguminosarum transcriptional regulator HmrR SWALL:HMMR_RHILV (SWALL:Q9X5V4) (129 aa) fasta scores: E(): 1.2e-06, 33.33% id in 132 aa, and to Pseudomonas aeruginosa probable transcriptional regulator PA5116 SWALL:Q9HU68 (EMBL:AE004924) (141 aa) fasta scores: E(): 3.3e-33, 72.66% id in 139 aa'	MerR family transcriptional regulator	33270	429	yes	reverse
BPSL0034		'Similar to Rhizobium loti hypothetical protein MLR5379 SWALL:Q98BY2 (EMBL:AP003006) (281 aa) fasta scores: E(): 3.2e-50, 51.29% id in 271 aa, and to Caulobacter crescentus methlytransferase, UbiE-Coq5 family CC3495 SWALL:Q9A2R1 (EMBL:AE006008) (276 aa) fasta scores: E(): 2.6e-42, 46.46% id in 269 aa'	hypothetical protein	33780	876	yes	forward
BPSL0036		'Similar to Rhizobium loti ABC transporter substrate-binding protein MLR7949 SWALL:Q984L7 (EMBL:AP003013) (337 aa) fasta scores: E(): 4e-65, 60.85% id in 327 aa, and to Ralstonia solanacearum hypothetical signal peptide protein rsc3391 or rs05672 SWALL:Q8XU03 (EMBL:AL646075) (328 aa) fasta scores: E(): 8.4e-68, 60.63% id in 315 aa'	transport protein	35327	1014	yes	forward
BPSL0037		'Similar to Ralstonia solanacearum probable ATP-binding ABC transporter protein rsc1199 or rs02665 SWALL:Q8Y045 (EMBL:AL646063) (270 aa) fasta scores: E(): 1.5e-46, 54.44% id in 259 aa, and to the C-terminal region of Rhizobium loti ABC transporter ATP-binding protein mlr7950 SWALL:Q984L6 (EMBL:AP003013) (300 aa) fasta scores: E(): 9.9e-67, 72.97% id in 259 aa'	ABC transporter ATP-binding protein	36424	798	yes	forward
BPSL0038		'Similar to Rhizobium loti ABC transporter permease mlr7951 SWALL:Q984L5 (EMBL:AP003013) (292 aa) fasta scores: E(): 7.7e-64, 60.96% id in 269 aa, and to Agrobacterium tumefaciens ABC transporter membrane spanning protein atu4260 or agr_l_1202 SWALL:Q8U839 (EMBL:AE009355) (265 aa) fasta scores: E(): 7.8e-39, 45.93% id in 246 aa'	ABC transporter permease	37240	858	yes	forward
BPSL0039		'Two-component regulatory system family, sensor kinase. Similar to Escherichia coli sensor protein QseC SWALL:QSEC_ECOLI (SWALL:P40719) (449 aa) fasta scores: E(): 7.1e-23, 28.06% id in 449 aa, and to Rhizobium loti two-component system, sensor protein mll7952 SWALL:Q984L4 (EMBL:AP003013) (452 aa) fasta scores: E(): 3.7e-56, 41.75% id in 455 aa'	sensor kinase	38175	1380	yes	forward
BPSL0040		'Two-component regulatory system family, response regulator protein. Similar to Salmonella typhimurium transcriptional regulatory protein TctD SWALL:TCTD_SALTY (SWALL:P22104) (224 aa) fasta scores: E(): 2.9e-35, 48.43% id in 223 aa, and to Ralstonia solanacearum probable response regulator transcription regulator protein rsc3392 or rs05673 SWALL:Q8XU02 (EMBL:AL646075) (224 aa) fasta scores: E(): …	response regulator protein	39565	678	yes	forward
BPSL0041		'Similar to Bordetella pertussis outer membrane porin protein precursor SWALL:OMP_BORPE (SWALL:Q04064) (385 aa) fasta scores: E(): 3.8e-13, 28.26% id in 414 aa, and to Ralstonia solanacearum probable porin signal peptide protein rsc3390 or rs05671 SWALL:Q8XU04 (EMBL:AL646075) (376 aa) fasta scores: E(): 6.2e-77, 54.33% id in 381 aa'	outer membrane porin lipoprotein	40565	1128	yes	forward
BPSL0042		'Similar to Escherichia coli type III restriction-modification system EcoP15I enzyme Mod SWALL:T3MO_ECOLI (SWALL:P12364) (645 aa) fasta scores: E(): 3.5e-39, 30.38% id in 655 aa, and to Chlorobium tepidum TLS type III restriction system methylase Mod SWALL:AAM72143 (EMBL:AE012856) (669 aa) fasta scores: E(): 1.7e-190, 67.66% id in 671 aa'	type III restriction-modification system methylase	42168	2013	yes	forward
BPSL0043		'Similar to Chlorobium tepidum TLS type III restriction system endonuclease Res SWALL:AAM72146 (EMBL:AE012856) (991 aa) fasta scores: E(): 0, 66.83% id in 998 aa, and to Fusobacterium nucleatum type III restriction-modification system restriction subunit FN0417 SWALL:Q8RG91 (EMBL:AE010553) (997 aa) fasta scores: E(): 1.1e-151, 43.51% id in 1002 aa'	type III restriction system endonuclease	44221	3030	yes	forward
BPSL0044		'Similar to Burkholderia cepacia major porin protein OpcP1 SWALL:Q45106 (EMBL:D63823) (361 aa) fasta scores: E(): 1.4e-22, 38.08% id in 386 aa, and to Ralstonia solanacearum probable porin precursor transmembrane protein rsp0337 or rs00714 SWALL:Q8XSY0 (EMBL:AL646078) (351 aa) fasta scores: E(): 1.2e-18, 34.13% id in 331 aa'	outer membrane porin	47788	1101	yes	forward
BPSL0045		'Similar to Pseudomonas aeruginosa probable transcriptional regulator pa4070 SWALL:Q9HWV8 (EMBL:AE004823) (316 aa) fasta scores: E(): 1.1e-17, 30.39% id in 306 aa. C-terminus is similar to the C-terminal region of Escherichia coli transcriptional activator FeaR or MaoR or MaoB SWALL:FEAR_ECOLI (SWALL:Q47129) (301 aa) fasta scores: E(): 9.5e-14, 30.61% id in 245 aa'	AraC family transcriptional regulator	49288	960	yes	forward
BPSL0046		'Similar to Pseudomonas aeruginosa high-affinity branched-chain amino acid transport ATP-binding protein BraG or pa1070 SWALL:BRAG_PSEAE (SWALL:P21630) (233 aa) fasta scores: E(): 6.3e-22, 39.35% id in 216 aa, and to Brucella melitensis high-affinity branched-chain amino acid transport ATP-binding protein bmeii0119 SWALL:Q8YDQ6 (EMBL:AE009650) (234 aa) fasta scores: E(): 2.3e-24, 39.73% id in 229…	ABC transporter ATP-binding protein	50370	732	yes	reverse
BPSL0047		'Similar to Rhizobium meliloti high-affinity branched-chain amino acid transport ATP-binding ABC transporter protein R02584 or smc02357 SWALL:Q92MM9 (EMBL:AL591791) (244 aa) fasta scores: E(): 2.1e-18, 37.44% id in 235 aa, and to Rhizobium loti branched-chain amino acid ABC transporter ATP-binding protein mll4886 SWALL:Q98D29 (EMBL:AP003005) (241 aa) fasta scores: E(): 2.6e-17, 37.23% id in 239 a…	ABC transporter ATP-binding protein	51474	723	yes	reverse
BPSL0048		'Similar to Aeropyrum pernix hypothetical high-affinity branched-chain amino acid transport permease APE1304 SWALL:Q9YCF3 (EMBL:AP000061) (349 aa) fasta scores: E(): 1.8e-10, 26.99% id in 326 aa. C-terminal region is similar to the N-terminal region of Brucella melitensis high-affinity branched-chain amino acid transport system permease LivM / high-affinity branched-chain amino acid transport ATP…	hypothetical protein	52193	1050	yes	reverse
BPSL0049		'Similar to Brucella melitensis high-affinity branched-chain amino acid transport system permease bmeii0121 SWALL:Q8YDQ4 (EMBL:AE009650) (292 aa) fasta scores: E(): 1.3e-19, 30.99% id in 271 aa, and to Agrobacterium tumefaciens ABC transporter membrane spanning protein atu5524 or agr_pat_780 SWALL:Q8UJF3 (EMBL:AE008972) (298 aa) fasta scores: E(): 6.4e-16, 28.36% id in 282 aa'	branched-chain amino acid ABC transporter permease	53239	879	yes	reverse
BPSL0050		'N-terminus is weakly similar to N-terminal regions of Pseudomonas aeruginosa leucine-, isoleucine-, valine-, threonine-, and alanine-binding protein precursor BraC SWALL:BRAC_PSEAE (SWALL:P21175) (373 aa) fasta scores: E(): 0.0088, 22.61% id in 367 aa, and to Ralstonia solanacearum probable leu/ile/val-binding signal peptide protein rsc2864 or rs00241 SWALL:Q8XVG7 (EMBL:AL646072) (385 aa) fasta …	hypothetical protein	54122	1260	yes	reverse
BPSL0051		'Similar to Escherichia coli phenylacetaldehyde dehydrogenase FeaB or PadA or MaoB SWALL:FEAB_ECOLI (SWALL:P80668) (499 aa) fasta scores: E(): 2.5e-88, 49.79% id in 498 aa, and to Pseudomonas aeruginosa probable aldehyde dehydrogenase pa4073 SWALL:Q9HWV5 (EMBL:AE004823) (495 aa) fasta scores: E(): 1.1e-114, 62.29% id in 488 aa. Similar to BPSS0868, 59.714% identity (60.707% ungapped) in 489 aa ov…	phenylacetaldehyde dehydrogenase	55598	1506	yes	reverse
BPSL0052		'Similar to Pseudomonas aeruginosa hypothetical protein pa1817 SWALL:Q9I2S8 (EMBL:AE004608) (129 aa) fasta scores: E(): 5e-26, 56.69% id in 127 aa, and to Agrobacterium tumefaciens hypothetical protein atu4878 or agr_l_27 SWALL:Q8U6C9 (EMBL:AE009416) (137 aa) fasta scores: E(): 0.002, 23.84% id in 130 aa'	hypothetical protein	57159	393	yes	reverse
BPSL0053		'Similar to Klebsiella aerogenes MoaF protein precursor SWALL:MOAF_KLEAE (SWALL:P54796) (262 aa) fasta scores: E(): 1.3e-16, 31.81% id in 242 aa, and to Pseudomonas aeruginosa hypothetical protein pa4087 SWALL:Q9HWU1 (EMBL:AE004825) (274 aa) fasta scores: E(): 1.2e-16, 31.95% id in 266 aa'	hypothetical protein	57562	810	yes	reverse
BPSL0054		'Similar to Klebsiella aerogenes MoaE protein SWALL:MOAE_KLEAE (SWALL:P54795) (257 aa) fasta scores: E(): 8.1e-33, 46.18% id in 262 aa, and to Escherichia coli oxidoreductase UcpA SWALL:UCPA_ECOLI (SWALL:P37440) (263 aa) fasta scores: E(): 3.2e-22, 36.68% id in 259 aa'	short chain dehydrogenase	58417	798	yes	reverse
BPSL0055		'Similar to Pseudomonas oleovorans alcohol dehydrogenase [acceptor] AlkJ or AlcO SWALL:ALKJ_PSEOL (SWALL:Q00593) (558 aa) fasta scores: E(): 6.6e-88, 45.17% id in 549 aa, and to Rhizobium loti probable dehydrogenase mll1008 SWALL:Q98LI5 (EMBL:AP002996) (537 aa) fasta scores: E(): 2.7e-92, 46.45% id in 536 aa'	glucose-methanol-choline (GMC) oxidoreductase	59299	1671	yes	reverse
BPSL0056		'Similar to Clostridium acetobutylicum predicted transcriptional regulator cac0571 SWALL:Q97LI9 (EMBL:AE007572) (107 aa) fasta scores: E(): 1.3e-20, 57% id in 100 aa, and to Caulobacter crescentus hypothetical protein CC3408 SWALL:Q9A2Z8 (EMBL:AE006001) (108 aa) fasta scores: E(): 2.1e-20, 57% id in 100 aa'	PadR-like family transcriptional regulator	61696	342	yes	forward
BPSL0058		'Similar to Synechocystis sp. fatty acid desaturase DesA SWALL:DESA_SYNY3 (SWALL:P20388) (351 aa) fasta scores: E(): 3.3e-05, 23.58% id in 335 aa, and to Caulobacter crescentus hypothetical protein CC3422 SWALL:Q9A2Y4 (EMBL:AE006002) (329 aa) fasta scores: E(): 1.5e-20, 40% id in 330 aa'	fatty acid desaturase	63894	987	yes	reverse
BPSL0059		'Poor database matches. Weakly similar to Sulfolobus solfataricus ring oxydation complex/ phenylacetic acid degradation related protein SSO2022 SWALL:Q97WU2 (EMBL:AE006809) (266 aa) fasta scores: E(): 0.0008, 23% id in 226 aa'	hypothetical protein	64910	837	yes	reverse
BPSL0061		'Similar to the C-terminal region of Homo sapiens acyl-CoA dehydrogenase, long-chain specific, mitochondrial precursor ACADL SWALL:ACDL_HUMAN (SWALL:P28330) (430 aa) fasta scores: E(): 3.3e-80, 54.64% id in 377 aa, and to the full length Pseudomonas aeruginosa probable acyl-CoA dehydrogenase pa4435 SWALL:Q9HVY0 (EMBL:AE004858) (381 aa) fasta scores: E(): 1.2e-108, 69.84% id in 378 aa'	acyl-CoA dehydrogenase	67393	1137	yes	forward
BPSL0062		'Catalyzes the synthesis of acetoacetyl coenzyme A from two molecules of acetyl coenzyme A. It can also act as a thiolase, catalyzing the reverse reaction and generating two-carbon units from the four-carbon product of fatty acid oxidation'	acetyl-CoA acetyltransferase	69195	1206	yes	forward
BPSL0063		'Similar to Pseudomonas fragi fatty oxidation complex alpha subunit [includes: enoyl-CoA hydratase; delta(3)-cis-delta(2)-trans-enoyl-CoA isomerase; 3-hydroxyacyl-CoA dehydrogenase; 3- hydroxybutyryl-CoA epimerase] FaoA SWALL:FAOB_PSEFR (SWALL:P28793) (715 aa) fasta scores: E(): 5e-65, 36.06% id in 721 aa, and to Caulobacter crescentus fatty oxidation complex, alpha subunit CC0076 SWALL:Q9ABZ4 (E…	fatty oxidation complex subunit alpha	70413	2124	yes	forward
BPSL0064		'Similar to Homo sapiens alpha-methylacyl-CoA racemase AMACR SWALL:AMAC_HUMAN (SWALL:Q9UHK6) (382 aa) fasta scores: E(): 1.9e-50, 41.17% id in 374 aa, and to Rhizobium loti probable fatty acid CoA racemase mlr2316 SWALL:Q98IP3 (EMBL:AP002999) (389 aa) fasta scores: E(): 1e-77, 57.89% id in 380 aa'	alpha-methylacyl-CoA racemase	72924	1134	yes	forward
BPSL0065		'Poor database matches. Similar to an internal region of Thermotoga maritima chaperonin TM1394 SWALL:HSLO_THEMA (SWALL:Q9X1B4) (290 aa) fasta scores: E(): 6.9, 26.94% id in 167 aa'	lipoprotein	74134	567	yes	reverse
BPSL0066		'Poor database matches. Similar to Ralstonia solanacearum probable lipoprotein rsc2710 or rs00012 SWALL:Q8XVW7 (EMBL:AL646071) (146 aa) fasta scores: E(): 4.9e-15, 44.37% id in 151 aa'	hypothetical protein	75036	465	yes	reverse
BPSL0067		'Poor database matches. C-terminal region is similar to Salmonella typhi hypothetical protein STY0300 SWALL:Q8Z969 (EMBL:AL627266) (133 aa) fasta scores: E(): 0.0034, 33.91% id in 115 aa'	hypothetical protein	76056	441	yes	forward
BPSL0069		'Similar to Pseudomonas fluorescens transmembrane regulator PrtR SWALL:Q9KIN0 (EMBL:AF228766) (242 aa) fasta scores: E(): 2.2e-34, 47.45% id in 236 aa, and to Xanthomonas axonopodis pv. citri str. 306 transmembrane regulator protein PrtR SWALL:AAM38824 (EMBL:AE012047) (250 aa) fasta scores: E(): 2.5e-26, 40.63% id in 251 aa'	transmembrane regulator	77519	759	yes	reverse
BPSL0070		'Similar to Pseudomonas fluorescens RNA polymerase sigma factor PrtI SWALL:Q9KIM9 (EMBL:AF228767) (165 aa) fasta scores: E(): 1.5e-36, 61.67% id in 167 aa, and to Xanthomonas axonopodis pv. citri str. 306 ecf sigma factor PrtI SWALL:AAM38825 (EMBL:AE012047) (171 aa) fasta scores: E(): 3.9e-32, 56.97% id in 172 aa'	RNA polymerase sigma factor	78274	516	yes	reverse
BPSL0071		'Similar to the N-terminal region of Nicotiana tabacum catalase isozyme 1 CAT-1 SWALL:CAT1_TOBAC (SWALL:P49319) (492 aa) fasta scores: E(): 1.1e-06, 26.54% id in 324 aa, and to the full length Xanthomonas campestris pv. campestris str. ATCC 33913 catalase SrpA SWALL:AAM43127 (EMBL:AE012511) (363 aa) fasta scores: E(): 5.7e-59, 49.09% id in 330 aa. Possible alternative translational start site'	catalase	78950	1086	yes	forward
BPSL0072		'Similar to Escherichia coli cytochrome b561 CybB SWALL:C561_ECOLI (SWALL:P08732) (176 aa) fasta scores: E(): 1.5e-07, 31.66% id in 180 aa, and to Xanthomonas axonopodis pv. citri str. 306 cytochrome b561 YodB SWALL:AAM38827 (EMBL:AE012047) (180 aa) fasta scores: E(): 7.9e-37, 60% id in 170 aa'	type-b cytochrome	80032	528	yes	forward
BPSL0073	gyrB	negatively supercoils closed circular double-stranded DNA	DNA gyrase subunit B	81427	2469	yes	reverse
BPSL0074	dnaN	binds the polymerase to DNA and acts as a sliding clamp	DNA polymerase III subunit beta	84084	1104	yes	reverse
BPSL0075a	rpmH	in Escherichia coli transcription of this gene is enhanced by polyamines	50S ribosomal protein L34	87397	135	yes	forward
BPSL0076	rnpA	'Similar to Escherichia coli ribonuclease P protein component RnpA SWALL:RNPA_ECOLI (SWALL:P06277) (119 aa) fasta scores: E(): 2.3e-05, 36.63% id in 101 aa, and to Ralstonia solanacearum probable ribonuclease P protein component rsc0002 or rs01824 SWALL:Q8Y3H8 (EMBL:AL646057) (131 aa) fasta scores: E(): 1.3e-17, 52.25% id in 111 aa'	ribonuclease P protein component	87605	411	yes	forward
BPSL0077		'Similar to Ralstonia solanacearum hypothetical protein rsc0003 or rs01825 SWALL:Q8Y3H7 (EMBL:AL646057) (104 aa) fasta scores: E(): 1.4e-17, 62.66% id in 75 aa, and to Pseudomonas aeruginosa hypothetical protein pa2045 SWALL:YK45_PSEAE (SWALL:Q9I270) (86 aa) fasta scores: E(): 6.6e-16, 65.21% id in 69 aa'	hypothetical protein	88095	270	yes	forward
BPSL0078		functions to insert inner membrane proteins into the IM in Escherichia coli; interacts with transmembrane segments; functions in both Sec-dependent and -independent membrane insertion; similar to Oxa1p in mitochondria	inner membrane protein translocase component YidC	88373	1677	yes	forward
BPSL0079		'No significant database matches. Doubtful CDS. Similar to BPSS2172, 81.818% identity (82.500% ungapped) in 121 aa overlap. Possible alternative translational start sites'	hypothetical protein	90206	462	yes	reverse
BPSL0080	trmE	'in Escherichia coli this protein is involved in the biosynthesis of the hypermodified nucleoside 5-methylaminomethyl-2-thiouridine, which is found in the wobble position of some tRNAs and affects ribosomal frameshifting; shows potassium-dependent dimerization and GTP hydrolysis; also involved in regulation of glutamate-dependent acid resistance and activation of gadE'	tRNA modification GTPase TrmE	90963	1404	yes	forward
BPSL0093		'Poor database matches. Similar to Ralstonia solanacearum probable lipoprotein rsc2263 or rs01296 SWALL:Q8XX53 (EMBL:AL646069) (391 aa) fasta scores: E(): 4.8e-89, 67.09% id in 392 aa'	lipoprotein	105282	1158	yes	forward
BPSL0094		'Poor database matches. Similar to Ralstonia solanacearum probable lipoprotein rsc2264 or rs01295 SWALL:Q8XX52 (EMBL:AL646069) (50 aa) fasta scores: E(): 1.6e-12, 74.51% id in 51 aa, and to the N-terminal region of Deinococcus radiodurans hypothetical protein DR1795 SWALL:Q9RTG9 (EMBL:AE002020) (264 aa) fasta scores: E(): 6.5, 40.38% id in 52 aa'	lipoprotein	106502	156	yes	forward
BPSL0095		'Poor database matches. Similar to Mus musculus cryptdin-related protein 4C-2 precursor DEFCR-RS7 SWALL:DEFW_MOUSE (SWALL:P50715) (91 aa) fasta scores: E(): 0.73, 28.57% id in 84 aa'	hypothetical protein	107004	312	yes	forward
BPSL0096	speG	'Similar to Escherichia coli spermidine n(1)-acetyltransferase SpeG SWALL:ATDA_ECOLI (SWALL:P37354) (185 aa) fasta scores: E(): 9e-46, 63.84% id in 177 aa, and to Listeria monocytogenes spermidine acetyltransferase SpeG SWALL:AAM48485 (EMBL:AF084042) (172 aa) fasta scores: E(): 6.2e-46, 68.9% id in 164 aa'	spermidine n(1)-acetyltransferase	107333	561	yes	forward
BPSL0097			hypothetical protein	108382	345	yes	forward
BPSL0098		'Similar to Ralstonia solanacearum hypothetical protein rsc0785 or rs05053 SWALL:Q8Y1A5 (EMBL:AL646061) (182 aa) fasta scores: E(): 4.7e-39, 57.77% id in 180 aa, and to Xanthomonas campestris pv. campestris str. ATCC 33913 conserved hypothetical protein xcc2289 SWALL:AAM41568 (EMBL:AE012336) (182 aa) fasta scores: E(): 2.1e-34, 55.21% id in 163 aa'	hypothetical protein	108942	555	yes	forward
BPSL0099		'Similar to Pseudomonas aeruginosa probable ring-cleaving dioxygenase pa2546 SWALL:Q9I0T8 (EMBL:AE004682) (143 aa) fasta scores: E(): 1.8e-22, 53.03% id in 132 aa, and to the N-terminal region of Rhodococcus globerulus biphenyl-2,3-diol 1,2-dioxygenase II BphC2 SWALL:BHC2_RHOGO (SWALL:P47232) (189 aa) fasta scores: E(): 0.011, 29.85% id in 134 aa'	glyoxalase/bleomycin resistance protein/dioxygenase superfamily protein	109681	417	yes	reverse
BPSL0100		'Similar to Escherichia coli ada regulatory protein Ada SWALL:ADA_ECOLI (SWALL:P06134) (354 aa) fasta scores: E(): 3.3e-58, 48.71% id in 351 aa, and to Pseudomonas aeruginosa O6-methylguanine-DNA methyltransferase pa2118 SWALL:Q9I1Z7 (EMBL:AE004639) (358 aa) fasta scores: E(): 3.4e-57, 48.32% id in 358 aa'	O6-methylguanine-DNA methyltransferase	110499	1095	yes	forward
BPSL0101		'Similar to Escherichia coli DNA-3-methyladenine glycosylase II AlkA or AidA SWALL:3MG2_ECOLI (SWALL:P04395) (282 aa) fasta scores: E(): 1.3e-24, 37.24% id in 290 aa, and to Pseudomonas aeruginosa DNA-3-methyladenine glycosidase II pa1686 SWALL:Q9I339 (EMBL:AE004596) (297 aa) fasta scores: E(): 7.8e-43, 48.13% id in 295 aa'	DNA-3-methyladenine glycosylase II	111590	942	yes	forward
BPSL0102		involved in the first step of glutathione biosynthesis	glutamate--cysteine ligase	112702	1602	yes	forward
BPSL0104			hypothetical protein	116033	549	yes	reverse
BPSL0106			hypothetical protein	117178	570	yes	reverse
BPSL0107		'Similar to Pseudomonas aeruginosa probable transcriptional regulator pa2447 SWALL:Q9I135 (EMBL:AE004672) (307 aa) fasta scores: E(): 3.8e-43, 44.14% id in 299 aa, and to Ralstonia solanacearum probable transcription regulator protein rsp0910 or rs01682 SWALL:Q8XRE4 (EMBL:AL646081) (309 aa) fasta scores: E(): 8.5e-36, 39.72% id in 287 aa'	LysR family transcriptional regulator	117850	969	yes	reverse
BPSL0108		'Similar to Escherichia coli putrescine-binding periplasmic protein precursor PotF SWALL:POTF_ECOLI (SWALL:P31133) (370 aa) fasta scores: E(): 3.7e-63, 47.23% id in 362 aa, and to Pseudomonas aeruginosa polyamine transport protein pa0301 SWALL:Q9I6J0 (EMBL:AE004468) (365 aa) fasta scores: E(): 1.4e-67, 50.14% id in 357 aa'	ABC transporter substrate-binding protein	118961	1095	yes	forward
BPSL0109		'Similar to Pseudomonas aeruginosa probable acetylpolyamine aminohydrolase pa3774 SWALL:Q9HXM1 (EMBL:AE004796) (380 aa) fasta scores: E(): 5.1e-47, 41.71% id in 374 aa, and to an internal region of Homo sapiens histone deacetylase 6 HDAC6 SWALL:HDA6_HUMAN (SWALL:Q9UBN7) (1215 aa) fasta scores: E(): 3.1e-33, 37.6% id in 367 aa'	histone deacetylase	120084	1113	yes	forward
BPSL0110		'Similar to Pseudomonas aeruginosa probable hydratase pa0293 SWALL:Q9I6J8 (EMBL:AE004467) (292 aa) fasta scores: E(): 2.1e-77, 65.48% id in 281 aa, and to the C-terminal region of Homo sapiens beta-ureidopropionase BUP1 SWALL:BUP1_HUMAN (SWALL:Q9UBR1) (384 aa) fasta scores: E(): 3e-14, 29.61% id in 287 aa'	carbon-nitrogen hydrolase	121207	876	yes	forward
BPSL0114		'Similar to Pseudomonas aeruginosa hypothetical protein pa0957 SWALL:Q9I501 (EMBL:AE004529) (135 aa) fasta scores: E(): 1.3e-08, 31.34% id in 134 aa, and to Brucella melitensis hypothetical cytosolic protein bmei0304 SWALL:Q8YIY5 (EMBL:AE009472) (135 aa) fasta scores: E(): 2.1e-08, 33.85% id in 127 aa'	hypothetical protein	127677	405	yes	forward
BPSL0115		'Poor database matches. Similar to Ralstonia solanacearum hypothetical protein rsc0013 or rs01835 SWALL:Q8Y3G7 (EMBL:AL646057) (297 aa) fasta scores: E(): 1.2e-82, 70.77% id in 284 aa, and to the C-terminal region of Caulobacter crescentus hypothetical protein CC3383 SWALL:Q9A323 (EMBL:AE005999) (353 aa) fasta scores: E(): 0.6, 24.21% id in 256 aa'	patatin-like phospholipase	128119	870	yes	forward
BPSL0116		'Similar to Escherichia coli 2-ketogluconate reductase TkrA SWALL:TKRA_ECOLI (SWALL:P37666) (324 aa) fasta scores: E(): 8.3e-17, 28% id in 325 aa, and to Ralstonia solanacearum D-3-phosphoglycerate dehydrogenase oxidoreductase rsc0016 or rs01838 SWALL:Q8Y3G4 (EMBL:AL646057) (353 aa) fasta scores: E(): 8.8e-100, 72.72% id in 341 aa'	D-isomer specific 2-hydroxyacid dehydrogenase	129109	1017	yes	reverse
BPSL0117		'No significant database matches to the full length CDS. CDS is extended at the C-terminus in comparison to orthologues. Similar to Xanthomonas campestris pv. campestris str. ATCC 33913 transcriptional regulator xcc3667 SWALL:AAM42937 (EMBL:AE012487) (311 aa) fasta scores: E(): 3.1e-45, 50% id in 292 aa, and to Ralstonia solanacearum probable transcription regulator protein rsc0065 or rs02244 SWA…	LysR family transcriptional regulator	130564	1056	yes	forward
BPSL0118		decatenates replicating daughter chromosomes	DNA topoisomerase III	131842	2610	yes	reverse
BPSL0119		'Similar to Emericella nidulans thioredoxin SWALL:THIO_EMENI (SWALL:P29429) (109 aa) fasta scores: E(): 0.0055, 31.25% id in 80 aa, and to Ralstonia solanacearum thioredoxin-like protein rsc0067 or rs02246 SWALL:Q8Y3B3 (EMBL:AL646057) (129 aa) fasta scores: E(): 2.2e-24, 57.72% id in 123 aa'	thioredoxin	134662	372	yes	reverse
BPSL0120		'C-terminus is similar to the C-terminal region of Haemophilus influenzae DNA processing chain A protein Smf or DprA SWALL:SMF_HAEIN (SWALL:P43862) (373 aa) fasta scores: E(): 2.1e-30, 41.92% id in 322 aa. Full length CDS is similar to the C-terminal region of Ralstonia solanacearum probable Smf protein rsc0068 or rs02247 SWALL:Q8Y3B2 (EMBL:AL646057) (401 aa) fasta scores: E(): 8.4e-58, 53.33% id…	SMF family protein	135093	1191	yes	reverse
BPSL0121	def	cleaves off formyl group from N-terminal methionine residues of newly synthesized proteins; binds iron(2+)	peptide deformylase	136512	504	yes	forward
BPSL0122	fmt	modifies the free amino group of the aminoacyl moiety of methionyl-tRNA(fMet) which is important in translation initiation; inactivation of this gene in Escherichia coli severely impairs growth	methionyl-tRNA formyltransferase	137047	984	yes	forward
BPSL0123		'Similar to Ralstonia solanacearum probable transporter transmembrane protein rsc0073 or rs02251 SWALL:Q8Y3A7 (EMBL:AL646057) (215 aa) fasta scores: E(): 1.1e-55, 68.69% id in 214 aa, and to Ralstonia solanacearum probable transport transmembrane protein rsc0418 or rs03386 SWALL:Q8Y2B8 (EMBL:AL646059) (206 aa) fasta scores: E(): 5.9e-26, 40.29% id in 201 aa'	LysE type translocator protein	138151	636	yes	forward
BPSL0124		'Similar to Streptococcus gordonii Challis probable protease HtpX homolog SWALL:HTPX_STRGC (SWALL:O30795) (297 aa) fasta scores: E(): 3.2e-25, 39.79% id in 294 aa, and to Ralstonia solanacearum probable metalloprotease zinc transmembrane protein rsc0074 or rs02252 SWALL:Q8Y3A6 (EMBL:AL646057) (286 aa) fasta scores: E(): 4.1e-92, 86.97% id in 284 aa'	M48 family peptidase	138896	858	yes	forward
BPSL0125	sun	'C-terminal region is similar to Escherichia coli sun protein Sun or Fmu or Fmv or RsmB SWALL:SUN_ECOLI (SWALL:P36929) (429 aa) fasta scores: E(): 3.6e-46, 37.86% id in 441 aa, and to Ralstonia solanacearum RNA methyltransferase rsc0075 or rs02273 SWALL:Q8Y3A5 (EMBL:AL646057) (441 aa) fasta scores: E(): 1.4e-89, 59.11% id in 450 aa. CDS appear to be extended at the N-terminus in comparison to ort…	16S rRNA (cytosine(967)-C(5))-methyltransferase	140227	1410	yes	forward
BPSL0126		'Similar to Neisseria meningitidis hypothetical protein nma0161 SWALL:Q9JWZ1 (EMBL:AL162752) (199 aa) fasta scores: E(): 1.2e-17, 36.87% id in 179 aa, and to the N-terminal region of Ralstonia solanacearum probable proline rich signal peptide protein rsc0076 or rs02253 SWALL:Q8Y3A4 (EMBL:AL646057) (256 aa) fasta scores: E(): 3.4e-38, 56.14% id in 171 aa'	hypothetical protein	141633	591	yes	forward
BPSL0127		'Two-component regulatory system family, sensor kinase. Similar to Azorhizobium caulinodans nitrogen regulation protein NtrY SWALL:NTRY_AZOCA (SWALL:Q04850) (771 aa) fasta scores: E(): 2.7e-25, 26.65% id in 814 aa, and to Ralstonia solanacearum probable two component sensor histidine kinase transcription regulator protein rsc0077 or rs02275 SWALL:Q8Y3A3 (EMBL:AL646057) (811 aa) fasta scores: E():…	sensor kinase	142225	2409	yes	forward
BPSL0128		'Two-component regulatory system family, response regulator protein. Similar to Bradyrhizobium japonicum transcriptional regulatory protein FixJ SWALL:FIXJ_BRAJA (SWALL:P23221) (205 aa) fasta scores: E(): 1.1e-09, 31.15% id in 199 aa, and to Ralstonia solanacearum probable two component response regulator transcription regulator protein rsc0078 or rs02276 SWALL:Q8Y3A2 (EMBL:AL646057) (239 aa) fas…	response regulator protein	144634	684	yes	forward
BPSL0177		'Similar to Caulobacter crescentus ExsB protein CC3160 SWALL:Q9A3P2 (EMBL:AE005980) (242 aa) fasta scores: E(): 4.4e-62, 63.39% id in 224 aa, and to Rhizobium loti hypothetical protein MLL5936 SWALL:Q98AM3 (EMBL:AP003007) (245 aa) fasta scores: E(): 4.8e-57, 58.97% id in 234 aa'	hypothetical protein	182071	735	yes	forward
BPSL0178		'Similar to Ralstonia solanacearum hypothetical protein rsc1449 or rs03858 SWALL:Q8XZF2 (EMBL:AL646064) (212 aa) fasta scores: E(): 1.4e-57, 67.29% id in 211 aa, and to Caulobacter crescentus hypothetical protein CC3159 SWALL:Q9A3P3 (EMBL:AE005980) (210 aa) fasta scores: E(): 1.8e-55, 64.28% id in 210 aa'	7-carboxy-7-deazaguanine synthase	182899	633	yes	forward
BPSL0179		'Similar to Ralstonia solanacearum 6-pyruvoyl tetrahydrobiopterin synthase rsc1450 or rs03857 SWALL:Q8XZF1 (EMBL:AL646064) (158 aa) fasta scores: E(): 1.1e-34, 65.27% id in 144 aa, and to Neisseria meningitidis hypothetical protein NMA0704 SWALL:Q9JVT6 (EMBL:AL162754) (140 aa) fasta scores: E(): 3e-13, 39.18% id in 148 aa'	6-pyruvoyl tetrahydrobiopterin synthase	183551	453	yes	forward
BPSL0180		'Similar to Escherichia coli 2,4-dihydroxyhept-2-ene-1,7-dioic acid aldolase HpcH or HpaI SWALL:HPAI_ECOLI (SWALL:Q47098) (262 aa) fasta scores: E(): 1.6e-31, 44.57% id in 249 aa, and to Escherichia coli 2-dehydro-3-deoxyglucarate aldolase GarL SWALL:GARL_ECOLI (SWALL:P23522) (256 aa) fasta scores: E(): 6e-32, 46.21% id in 238 aa'	HpcH/HpaI aldolase	184423	786	yes	forward
BPSL0181		'Similar to Ralstonia solanacearum signal peptide protein rsc0024 or rs01846 SWALL:Q8Y3F6 (EMBL:AL646057) (252 aa) fasta scores: E(): 2e-31, 43.7% id in 254 aa. C-terminus is similar to the C-terminal region of Neisseria meningitidis hypothetical protein NMB0419 SWALL:Q9K0Y5 (EMBL:AE002398) (198 aa) fasta scores: E(): 2.2e-11, 36.18% id in 152 aa'	hypothetical protein	185205	777	yes	forward
BPSL0182	rodA	'Similar to Escherichia coli rod shape-determining protein roda MrdB or RodA SWALL:RODA_ECOLI (SWALL:P15035) (370 aa) fasta scores: E(): 1.1e-38, 49.6% id in 379 aa, and to Ralstonia solanacearum probable rod shape-determining rsc0063 or rs05768 SWALL:Q8Y3B7 (EMBL:AL646057) (380 aa) fasta scores: E(): 5.3e-111, 70.18% id in 379 aa'	rod shape-determining protein	186310	1149	yes	reverse
BPSL0184		'Similar to Escherichia coli rod shape-determining protein MreD SWALL:MRED_ECOLI (SWALL:P16927) (162 aa) fasta scores: E(): 1.4e-06, 29.41% id in 153 aa, and to Ralstonia solanacearum probable rod shape-determining mred transmembrane protein rsc0061 or rs01884 SWALL:Q8Y3B9 (EMBL:AL646057) (170 aa) fasta scores: E(): 2.7e-43, 65.29% id in 170 aa'	rod shape-determining protein	190110	513	yes	reverse
BPSL0185		in some organisms this protein is a transmembrane protein while in others it is periplasmic; involved in some organisms with other components of the MreBCD complex and with penicillin binding proteins in the periplasm or cell wall	rod shape-determining protein MreC	190619	1074	yes	reverse
BPSL0186	mreB	functions in MreBCD complex in some organisms	rod shape-determining protein MreB	191812	1044	yes	reverse
BPSL0187	gatC	allows the formation of correctly charged Asn-tRNA(Asn) or Gln-tRNA(Gln) through the transamidation of misacylated Asp-tRNA(Asn) or Glu-tRNA(Gln) in organisms which lack either or both of asparaginyl-tRNA or glutaminyl-tRNA synthetases; reaction takes place in the presence of glutamine and ATP through an activated phospho-Asp-tRNA(Asn) or phospho-Glu-tRNA; some Mycoplasma proteins contain an N-te…	aspartyl/glutamyl-tRNA amidotransferase subunit C	193226	294	yes	forward
BPSL0188	gatA	allows the formation of correctly charged Asn-tRNA(Asn) or Gln-tRNA(Gln) through the transamidation of misacylated Asp-tRNA(Asn) or Glu-tRNA(Gln) in organisms which lack either or both of asparaginyl-tRNA or glutaminyl-tRNA synthetases; reaction takes place in the presence of glutamine and ATP through an activated phospho-Asp-tRNA(Asn) or phospho-Glu-tRNA	aspartyl/glutamyl-tRNA amidotransferase subunit A	193632	1491	yes	forward
BPSL0189	gatB	allows the formation of correctly charged Asn-tRNA(Asn) or Gln-tRNA(Gln) through the transamidation of misacylated Asp-tRNA(Asn) or Glu-tRNA(Gln) in organisms which lack either or both of asparaginyl-tRNA or glutaminyl-tRNA synthetases; reaction takes place in the presence of glutamine and ATP through an activated phospho-Asp-tRNA(Asn) or phospho-Glu-tRNA	aspartyl/glutamyl-tRNA amidotransferase subunit B	195125	1473	yes	forward
BPSL0190		'Similar to Ralstonia solanacearum hypothetical protein rsc0138 or rs01008 SWALL:Q8Y343 (EMBL:AL646057) (275 aa) fasta scores: E(): 1.4e-64, 58.84% id in 277 aa, and to Deinococcus radiodurans hypothetical protein DR0132 SWALL:Q9RY20 (EMBL:AE001875) (266 aa) fasta scores: E(): 1.1e-41, 45.21% id in 261 aa'	hypothetical protein	196724	840	yes	forward
BPSL0191		'Similar to the C-terminal region of Homo sapiens DNA repair major apurinic/ apyrimidinic endonuclease APEX or APE or HAP1 or REF1 or APX SWALL:APE1_HUMAN (SWALL:P27695) (317 aa) fasta scores: E(): 1.2e-32, 37.94% id in 253 aa, and to the full length Ralstonia solanacearum exodeoxyribonuclease III protein rsc0140 or rs01010 SWALL:Q8Y341 (EMBL:AL646057) (261 aa) fasta scores: E(): 5.7e-90, 79.45% …	hypothetical protein	197595	771	yes	forward
BPSL0192	adhC	'Similar to Mycobacterium tuberculosis, and Mycobacterium bovis NADP-dependent alcohol dehydrogenase AdhC or Adh SWALL:ADH_MYCTU (SWALL:P31975) (346 aa) fasta scores: E(): 3.3e-68, 56% id in 350 aa, and to Xylella fastidiosa NADP-alcohol dehydrogenase XF1136 SWALL:Q9PE92 (EMBL:AE003949) (352 aa) fasta scores: E(): 3.9e-72, 58.48% id in 342 aa'	NADP-dependent alcohol dehydrogenase	198654	1065	yes	reverse
BPSL0193		'Similar to Pseudomonas aeruginosa probable transcriptional regulator pa1380 SWALL:Q9I3W4 (EMBL:AE004567) (321 aa) fasta scores: E(): 2.2e-59, 56.08% id in 296 aa, and to Pseudomonas aeruginosa probable transcriptional regulator pa2276 SWALL:Q9I1J8 (EMBL:AE004653) (296 aa) fasta scores: E(): 9.1e-50, 49.11% id in 283 aa'	AraC family transcriptional regulator	199930	945	yes	forward
BPSL0195		'Similar to Neisseria meningitidis AmpG-related protein NMB0360 SWALL:Q9K133 (EMBL:AE002392) (427 aa) fasta scores: E(): 4.9e-90, 54.76% id in 420 aa, and to Neisseria gonorrhoeae glutamine synthetase SWALL:P95363 (EMBL:U82701) (427 aa) fasta scores: E(): 4.2e-88, 53.57% id in 420 aa. Possible alternative translational start site'	hypothetical protein	202290	1314	yes	reverse
BPSL0196		'Similar to Ralstonia solanacearum hypothetical protein rsc0026 or rs01849 SWALL:Q8Y3F4 (EMBL:AL646057) (215 aa) fasta scores: E(): 1.1e-59, 75.25% id in 194 aa, and to Neisseria meningitidis hypothetical protein NMB0939 SWALL:Q9JZQ6 (EMBL:AE002445) (193 aa) fasta scores: E(): 9.1e-32, 46.87% id in 192 aa'	hypothetical protein	203615	615	yes	reverse
BPSL0197	metX	Catalyzes the conversion of acetyl-CoA and L-homoserine to CoA and O-acetyl-L-homoserine	homoserine O-acetyltransferase	204226	1146	yes	reverse
BPSL0199		'Poor database matches. C-terminus is similar to the C-terminal region of Ralstonia solanacearum hypothetical protein rsc0032 or rs01855 SWALL:Q8Y3E8 (EMBL:AL646057) (287 aa) fasta scores: E(): 4.3e-40, 55% id in 240 aa. Internal region is similar to the N-terminus of Neisseria meningitidis hydrolase NMB0040 SWALL:Q9K1P1 (EMBL:AE002362) (237 aa) fasta scores: E(): 1.9e-14, 36.5% id in 189 aa'	haloacid dehalogenase	206376	804	yes	reverse
BPSL0200	argB	catalyzes the phosphorylation of N-acetyl-L-glutamate to form N-acetyl-L-glutamate 5-phosphate	acetylglutamate kinase	207176	900	yes	reverse
BPSL0201		'Two-component regulatory system family, sensor kinase. Similar to Rhodobacter sphaeroides sensor histidine kinase RegB or PrrB SWALL:REGB_RHOSH (SWALL:Q53068) (462 aa) fasta scores: E(): 4.6e-22, 30.26% id in 423 aa, and to Ralstonia solanacearum probable transmembrane sensor histidine kinase transcription regulator protein rsc0039 or rs01862 SWALL:Q8Y3E1 (EMBL:AL646057) (448 aa) fasta scores: E…	sensor kinase	208669	1281	yes	forward
BPSL0202		'Two-component regulatory system family, response regulator protein. Similar to Rhodovulum sulfidophilum photosynthetic apparature regulatory protein RegA SWALL:REGA_RHOSU (SWALL:O82868) (183 aa) fasta scores: E(): 4.4e-24, 46.32% id in 177 aa, and to Pseudomonas aeruginosa probable two-component response regulator pa4493 SWALL:Q9HVS8 (EMBL:AE004863) (186 aa) fasta scores: E(): 7.5e-29, 52.27% id…	response regulator protein	209960	552	yes	forward
BPSL0203	hslU	heat shock protein involved in degradation of misfolded proteins	ATP-dependent protease ATP-binding subunit HslU	210929	1344	yes	reverse
BPSL0204	hslV	heat shock protein involved in degradation of misfolded proteins	ATP-dependent protease peptidase subunit	212282	537	yes	reverse
BPSL0205		'Similar to Ralstonia solanacearum dnaK suppressor protein rsc0046 or rs01869 SWALL:Q8Y3D4 (EMBL:AL646057) (139 aa) fasta scores: E(): 3.6e-41, 86.13% id in 137 aa, and to the C-terminal region of Escherichia coli dnaK suppressor protein DksA SWALL:DKSA_ECOLI (SWALL:P18274) (151 aa) fasta scores: E(): 3.7e-15, 46.21% id in 119 aa'	dksA/traR C4-type zinc finger family protein	213073	417	yes	reverse
BPSL0206		'Similar to Ralstonia solanacearum hypothetical protein rsc0047 or rs01870 SWALL:Q8Y3D3 (EMBL:AL646057) (362 aa) fasta scores: E(): 1.2e-96, 72.57% id in 361 aa. Weakly similar to the N-terminal region of Pseudomonas chlororaphis protein required for the expression of the nitrile hydratase genes SWALL:P47K_PSECL (SWALL:P31521) (419 aa) fasta scores: E(): 9.5e-18, 29.94% id in 354 aa'	hypothetical protein	214039	1113	yes	reverse
BPSL0207		'Similar to Ralstonia solanacearum hypothetical protein rsc0051 or rs01874 SWALL:Q8Y3C9 (EMBL:AL646057) (397 aa) fasta scores: E(): 2.2e-80, 71.46% id in 424 aa, and to Yersinia pestis hypothetical protein YPO1445 SWALL:Q8ZG67 (EMBL:AJ414148) (396 aa) fasta scores: E(): 3.7e-45, 41.33% id in 421 aa'	hypothetical protein	215293	1278	yes	reverse
BPSL0208	xerC	site-specific tyrosine recombinase which cuts and rejoins DNA molecules; binds cooperatively to specific DNA consensus sites; forms a heterotetrameric complex with XerC; XerCD exhibit similar sequences; essential to convert chromosome dimers to monomers during cell division and functions during plasmid segregation; cell division protein FtsK may regulate the XerCD complex; enzyme from Streptococc…	site-specific tyrosine recombinase XerC	216659	933	yes	reverse
BPSL0209		'Similar to Ralstonia solanacearum hypothetical protein rsc0053 or rs01876 SWALL:Q8Y3C7 (EMBL:AL646057) (237 aa) fasta scores: E(): 1.2e-43, 53.3% id in 242 aa, and to Pseudomonas fluorescens hypothetical protein SWALL:O05323 (EMBL:Y12268) (240 aa) fasta scores: E(): 2.9e-06, 29.15% id in 247 aa'	hypothetical protein	217629	738	yes	reverse
BPSL0210	dapF	involved in lysine biosynthesis; DAP epimerase; produces DL-diaminopimelate from LL-diaminopimelate	diaminopimelate epimerase	218390	870	yes	reverse
BPSL0211		Acylates the intermediate (KDO)2-lipid IVA to form (KDO)2-(lauroyl)-lipid IVA	lipid A biosynthesis lauroyl acyltransferase	219300	885	yes	reverse
BPSL0212	metK	methionine adenosyltransferase; catalyzes the formation of S-adenosylmethionine from methionine and ATP; methionine adenosyltransferase	S-adenosylmethionine synthetase	220450	1188	yes	forward
BPSL0212A		No significant database matches. Doubtful CDS	hypothetical protein	221804	354	yes	reverse
BPSL0213		'Weakly similar to Homo sapiens phytanoyl-CoA dioxygenase, peroxisomal precursor PHYH or PAHX SWALL:PAHX_HUMAN (SWALL:O14832) (338 aa) fasta scores: E(): 3.7e-09, 26.08% id in 253 aa. C-terminal region is similar to Ralstonia solanacearum probable hydroxylase rsp0209 or rs06150 SWALL:Q8XTA5 (EMBL:AL646077) (263 aa) fasta scores: E(): 3.9e-44, 47.84% id in 255 aa. Possible alternative translationa…	hypothetical protein	222401	894	yes	forward
BPSL0214			hypothetical protein	223563	255	yes	forward
BPSL0215		'Similar to Xanthomonas axonopodis oxidoreductase XAC3199 SWALL:AAM38043 (EMBL:AE011965) (346 aa) fasta scores: E(): 7.6e-104, 77.03% id in 344 aa, and to Mus musculus voltage-gated potassium channel beta-2 subunit KCNAB2 or KCNB3 or CKbeta2 SWALL:KVB2_MOUSE (SWALL:Q64284) (367 aa) fasta scores: E(): 1.2e-30, 35.93% id in 320 aa'	aldo/keto reductase	223949	1044	yes	forward
BPSL0216		'Poor database matches. Similar to the N-terminal region of Mus musculus 4833420e20rik protein SWALL:Q9CPT9 (EMBL:AK014734) (261 aa) fasta scores: E(): 5.8, 36.92% id in 65 aa, and to C-terminal region of Chlamydia pneumoniae hypothetical protein CPN0211 or CP0554 SWALL:Q9Z8X3 (EMBL:AE001607) (98 aa) fasta scores: E(): 1.4, 35.18% id in 54 aa'	hypothetical protein	225079	186	yes	reverse
BPSL0218		'Similar to Ralstonia solanacearum transporter transmembrane protein rsc3069 or rs00513 SWALL:Q8XUW4 (EMBL:AL646073) (428 aa) fasta scores: E(): 1.5e-80, 57.51% id in 426 aa, and to Pseudomonas aeruginosa probable MFS transporter PA5030 SWALL:Q9HUD9 (EMBL:AE004916) (438 aa) fasta scores: E(): 1.4e-67, 48.79% id in 416 aa'	transporter	226750	1290	yes	reverse
BPSL0219			hypothetical protein	228393	213	yes	forward
BPSL0220		catalyzes the phosphorylation of protein substrates at serine and threonine residues in vitro; specific substrate in vivo has not been identified yet; plays a role in long-term cell survival and expression of surface appendages	serine/threonine protein kinase	228646	1032	yes	forward
BPSL0222	calB	'Similar to Pseudomonas sp. coniferyl aldehyde dehydrogenase CalB SWALL:CALB_PSESP (SWALL:O86447) (480 aa) fasta scores: E(): 4.8e-77, 47.36% id in 475 aa, and to Pseudomonas aeruginosa probable coniferyl aldehyde dehydrogenase PA0366 SWALL:CALB_PSEAE (SWALL:Q9I6C8) (476 aa) fasta scores: E(): 9.8e-91, 53.03% id in 462 aa'	coniferyl aldehyde dehydrogenase	230374	1419	yes	reverse
BPSL0223	aidB	'Similar to Escherichia coli aidB protein SWALL:AIDB_ECOLI (SWALL:P33224) (541 aa) fasta scores: E(): 4.5e-89, 47.49% id in 518 aa. Previously sequenced as Burkholderia pseudomallei acyl-CoA dehydrogenase AidB SWALL:Q9ANZ8 (EMBL:AF317886) (554 aa) fasta scores: E(): 0, 99.81% id in 554 aa. Similar to BPSL3386, 60.759% identity (61.993% ungapped) in 553 aa overlap'	acyl-CoA dehydrogenase	231827	1680	yes	reverse
BPSL0224		'Similar to Pseudomonas oleovorans alcohol dehydrogenase [acceptor] AlkJ or AlcO SWALL:ALKJ_PSEOL (SWALL:Q00593) (558 aa) fasta scores: E(): 3.4e-98, 48.26% id in 547 aa, and to Rhizobium loti dehydrogenase, polyethylene glycol dehydrogenase, alcohol dehydrogenase, L-sorbose dehydrogenase MLL3225 SWALL:Q98GQ1 (EMBL:AP003001) (535 aa) fasta scores: E(): 3.8e-117, 56.05% id in 537 aa'	GMC oxidoreductase	233740	1644	yes	forward
BPSL0226	fliJ	'Similar to Salmonella typhimurium, and Salmonella typhi flagellar fliJ protein FliJ or FlaO or FlaS SWALL:FLIJ_SALTY (SWALL:P26463) (147 aa) fasta scores: E(): 1.9e-09, 32.85% id in 140 aa, and to Burkholderia cepacia flagellar chaperone FliJ SWALL:Q8VQP3 (EMBL:AF453480) (152 aa) fasta scores: E(): 1.2e-41, 80% id in 150 aa'	flagellar FliJ protein	236865	453	yes	reverse
BPSL0227	fliI	'Similar to Salmonella typhimurium flagellum-specific ATP synthase FliI or FlaC SWALL:FLII_SALTY (SWALL:P26465) (456 aa) fasta scores: E(): 9.9e-107, 69.53% id in 453 aa, and to Burkholderia cepacia flagellar ATPase FliI SWALL:Q8VQP4 (EMBL:AF453480) (501 aa) fasta scores: E(): 2.4e-158, 88.8% id in 509 aa. CDS is extended at the N-terminus in comparison to orthologues. Possible alternative transl…	flagellum-specific ATP synthase	237323	1572	yes	reverse
BPSL0230	fliF	'the MS-ring anchors the flagellum to the cytoplasmic membrane; part of the flagellar basal body which consists of four rings L, P, S, and M mounted on a central rod'	flagellar MS-ring protein	240546	1797	yes	reverse
BPSL0231	fliE	'Similar to Salmonella typhimurium flagellar hook-basal body complex protein FliE or FlaN SWALL:FLIE_SALTY (SWALL:P26462) (103 aa) fasta scores: E(): 8.5e-10, 43.24% id in 111 aa, and to Burkholderia cepacia flagellar hook-basal body protein FliE SWALL:Q8VQP8 (EMBL:AF453480) (114 aa) fasta scores: E(): 1.4e-27, 82.45% id in 114 aa'	flagellar hook-basal body complex protein	242590	342	yes	forward
BPSL0232	fliS	'Similar to Salmonella typhimurium flagellar protein FliS SWALL:FLIS_SALTY (SWALL:P26609) (135 aa) fasta scores: E(): 2e-19, 50% id in 132 aa, and to Ralstonia solanacearum probable flagellar protein rsp0384 or rs00812 SWALL:Q8XST3 (EMBL:AL646078) (140 aa) fasta scores: E(): 1.3e-17, 50% id in 136 aa'	flagellar protein	243064	435	yes	forward
BPSL0233		'Similar to Ralstonia solanacearum probable flagellar protein rsp0385 or rs00813 SWALL:Q8XST2 (EMBL:AL646078) (118 aa) fasta scores: E(): 0.0005, 34.44% id in 90 aa, and to Yersinia pestis fliT protein ypo1839 SWALL:Q8ZF79 (EMBL:AJ414150) (120 aa) fasta scores: E(): 5.6, 24.24% id in 99 aa'	hypothetical protein	243495	327	yes	forward
BPSL0235		'Similar to Helicobacter pylori member of ABC transporter family AbcB or JHP1483 SWALL:O30551 (EMBL:AF010307) (90 aa) fasta scores: E(): 1.3e-08, 41.46% id in 82 aa, and to the C-terminal region of Escherichia coli flagellar biosynthetic protein FlhB SWALL:FLHB_ECOLI (SWALL:P76299) (382 aa) fasta scores: E(): 9.2e-07, 39.8% id in 103 aa'	export system protein	245439	318	yes	forward
BPSL0236		'Similar to Ralstonia solanacearum probable transmembrane protein rsc3067 or rs00511 SWALL:Q8XUW6 (EMBL:AL646073) (247 aa) fasta scores: E(): 6.5e-14, 45.7% id in 221 aa, and to Vibrio cholerae hypothetical protein VC0283 SWALL:Q9KV73 (EMBL:AE004116) (225 aa) fasta scores: E(): 1.5e-12, 30.69% id in 215 aa. Lack of similarity at the N-terminus in comparison to other proteins'	hypothetical protein	245949	747	yes	forward
BPSL0237		'Similar to Ralstonia solanacearum hypothetical protein rsc1463 rsc1463 or rs03844 SWALL:Q8XZD8 (EMBL:AL646064) (343 aa) fasta scores: E(): 9.1e-102, 78.59% id in 341 aa, and to Pseudomonas aeruginosa hypothetical protein PA4618 SWALL:Q9HVH3 (EMBL:AE004876) (323 aa) fasta scores: E(): 7.4e-37, 38% id in 321 aa'	hypothetical protein	246792	1026	yes	reverse
BPSL0238		'Similar to Ralstonia solanacearum probable amino-acid transporter transmembrane protein rsc1588 or rs03950 SWALL:Q8XZ18 (EMBL:AL646065) (476 aa) fasta scores: E(): 1.1e-128, 74.83% id in 461 aa, and to Bacillus subtilis hypothetical protein YhdG SWALL:O07576 (EMBL:Y14082) (465 aa) fasta scores: E(): 3.3e-112, 65.43% id in 460 aa'	amino-acid transporter transmembrane protein	248016	1404	yes	reverse
BPSL0239		'Two-component regulatory system family, response regulator protein. Similar to Pseudomonas aeruginosa response regulator GacA SWALL:GACA_PSEAE (SWALL:Q51373) (214 aa) fasta scores: E(): 1.1e-24, 38.38% id in 211 aa, and to Ralstonia solanacearum response regulator transcription regulator protein rsc0292 or rs03259 SWALL:Q8Y2P3 (EMBL:AL646058) (210 aa) fasta scores: E(): 4.7e-30, 45.23% id in 210…	response regulator protein	249661	657	yes	reverse
BPSL0241	fpr	'Similar to Azotobacter vinelandii ferredoxin--NADP reductase Fpr SWALL:FENR_AZOVI (SWALL:Q44532) (257 aa) fasta scores: E(): 4.6e-66, 63.67% id in 256 aa, and to Neisseria meningitidis ferredoxin--NADP reductase nma1442 or nmb1044 SWALL:Q9JRE3 (EMBL:AL162756) (258 aa) fasta scores: E(): 1.2e-68, 66.92% id in 257 aa. Similar to BPSL2208, 61.328% identity (61.328% ungapped) in 256 aa overlap'	ferredoxin-NADP reductase	251606	771	yes	reverse
BPSL0242		'Similar to Escherichia coli threonine efflux protein RhtC SWALL:RHTC_ECOLI (SWALL:P27846) (206 aa) fasta scores: E(): 4.7e-10, 31.5% id in 219 aa, and to Pseudomonas aeruginosa hypothetical protein PA1620 SWALL:Q9I3A2 (EMBL:AE004589) (213 aa) fasta scores: E(): 5.4e-15, 34.41% id in 215 aa'	LysE type translocator	252589	654	yes	reverse
BPSL0243		'Similar to Salmonella typhimurium cytoplasmic protein STM0813 SWALL:Q8ZQP3 (EMBL:AE008733) (252 aa) fasta scores: E(): 2e-15, 32.53% id in 249 aa, and to Pseudomonas aeruginosa hypothetical protein PA2156 SWALL:Q9I1V9 (EMBL:AE004642) (245 aa) fasta scores: E(): 2.3e-15, 33.99% id in 253 aa'	hypothetical protein	253308	813	yes	reverse
BPSL0244		No significant database matches. Possible alternative translational start site	hypothetical protein	254127	564	yes	reverse
BPSL0245			ATPase	255024	1008	yes	forward
BPSL0246		'Similar to Agrobacterium tumefaciens dehydrogenase atu2734 or AGR_C_4955 SWALL:Q8UBW6 (EMBL:AE009221) (367 aa) fasta scores: E(): 3.7e-76, 58.51% id in 364 aa, and to Rhizobium loti hypothetical protein MLL4765 SWALL:Q98DC4 (EMBL:AP003004) (370 aa) fasta scores: E(): 5.5e-76, 59.29% id in 366 aa'	FAD dependent oxidoreductase	256103	1122	yes	forward
BPSL0247		'Similar to Ralstonia solanacearum high potential iron-sulfur protein precursor rsc3086 or rs00538 SWALL:HPIS_RALSO (SWALL:Q8XUU7) (103 aa) fasta scores: E(): 1.3e-14, 50.96% id in 104 aa. -terminal region is similar to Rhodocyclus gelatinosus high potential iron-sulfur protein Hip SWALL:HPIS_RHOGE (SWALL:P00265) (74 aa) fasta scores: E(): 1.3e-11, 54.16% id in 72 aa'	iron-sulfur protein	257359	315	yes	forward
BPSL0248		'Similar to Salmonella typhimurium, and Salmonella typhi citrate-proton symporter CitA SWALL:CIT1_SALTY (SWALL:P24115) (434 aa) fasta scores: E(): 3.4e-53, 38.55% id in 428 aa, and to Pseudomonas aeruginosa probable MFS transporter pa4343 SWALL:Q9HW58 (EMBL:AE004850) (439 aa) fasta scores: E(): 9.4e-83, 53.69% id in 406 aa'	transporter	257906	1293	yes	forward
BPSL0249	dppA	'Similar to Escherichia coli periplasmic dipeptide transport protein precursor DppA SWALL:DPPA_ECOLI (SWALL:P23847) (535 aa) fasta scores: E(): 8.8e-120, 55.29% id in 519 aa, and to Pseudomonas aeruginosa probable binding protein component of ABC transporter pa4496 SWALL:Q9HVS5 (EMBL:AE004863) (537 aa) fasta scores: E(): 4.6e-148, 66.17% id in 541 aa'	periplasmic dipeptide transport protein	259629	1629	yes	forward
BPSL0250	dppB	'Similar to Escherichia coli dipeptide transport system permease DppB SWALL:DPPB_ECOLI (SWALL:P37316) (339 aa) fasta scores: E(): 2.7e-85, 65.48% id in 339 aa, and to Pseudomonas aeruginosa probable permease of ABC transporter pa4503 SWALL:Q9HVR8 (EMBL:AE004864) (336 aa) fasta scores: E(): 5.2e-92, 74.7% id in 336 aa'	dipeptide ABC transporter permease	261369	1011	yes	forward
BPSL0251	dppC	'Similar to Escherichia coli dipeptide transport system permease DppC SWALL:DPPC_ECOLI (SWALL:P37315) (300 aa) fasta scores: E(): 2.3e-63, 56.33% id in 300 aa, and to Pseudomonas aeruginosa probable permease of ABC transporter pa4504 SWALL:Q9HVR7 (EMBL:AE004864) (303 aa) fasta scores: E(): 1.2e-73, 66.77% id in 304 aa'	dipeptide ABC transporter permease	262478	918	yes	forward
BPSL0252	dppD	'Similar to Escherichia coli dipeptide transport ATP-binding protein DppD SWALL:DPPD_ECOLI (SWALL:P37314) (327 aa) fasta scores: E(): 1.7e-59, 56.87% id in 320 aa, and to Pseudomonas aeruginosa probable ATP-binding component of ABC transporter pa4505 SWALL:Q9HVR6 (EMBL:AE004864) (324 aa) fasta scores: E(): 5e-67, 64.37% id in 320 aa'	dipeptide ABC transporter ATP-binding protein	263397	993	yes	forward
BPSL0253	dppF	Part of the ABC transporter complex DppABCDF involved in the transport of dipeptides	dipeptide ABC transporter ATP-binding protein	264386	1017	yes	forward
BPSL0255		'Similar to Ralstonia solanacearum probable transmembrane protein rsc2167 or rs01432 SWALL:Q8XXE7 (EMBL:AL646068) (318 aa) fasta scores: E(): 3e-78, 65.2% id in 319 aa, and to Yersinia pestis membrane protein ypo2702 SWALL:Q8ZD87 (EMBL:AJ414153) (339 aa) fasta scores: E(): 3.5e-52, 54.14% id in 338 aa'	hypothetical protein	267021	957	yes	reverse
BPSL0256		'Similar to Ralstonia solanacearum probable transmembrane protein rsc2168 or rs01431 SWALL:Q8XXE6 (EMBL:AL646068) (239 aa) fasta scores: E(): 5.1e-62, 69.45% id in 239 aa, and to Yersinia pestis membrane protein ypo2701 SWALL:Q8ZD88 (EMBL:AJ414153) (243 aa) fasta scores: E(): 8.1e-60, 65.41% id in 240 aa'	hypothetical protein	267974	753	yes	reverse
BPSL0257		'Similar to Ralstonia solanacearum hypothetical protein rsc2169 or rs01430 SWALL:Q8XXE5 (EMBL:AL646068) (247 aa) fasta scores: E(): 7.6e-61, 67.34% id in 245 aa, and to Escherichia coli hypothetical protein YbgL SWALL:YBGL_ECOLI (SWALL:P75746) (244 aa) fasta scores: E(): 2.8e-57, 62.29% id in 244 aa'	LamB/YcsF family protein	269349	765	yes	reverse
BPSL0258		'Similar to Ralstonia solanacearum hypothetical protein rsc2170 or rs01429 SWALL:Q8XXE4 (EMBL:AL646068) (353 aa) fasta scores: E(): 3.2e-32, 54.44% id in 360 aa, and to an internal region of Saccharomyces cerevisiae urea amidolyase [includes: urea carboxylase; allophanate hydrolase] DUR1,2 SWALL:DUR1_YEAST (SWALL:P32528) (1835 aa) fasta scores: E(): 2.4e-15, 32.19% id in 351 aa'	hypothetical protein	270172	1080	yes	reverse
BPSL0259		'Similar to Ralstonia solanacearum hypothetical protein rsc2171 or rs01428 SWALL:Q8XXE3 (EMBL:AL646068) (215 aa) fasta scores: E(): 1.5e-50, 63.67% id in 212 aa, and to Salmonella typhimurium carboxylase stm0712 SWALL:Q8ZQV8 (EMBL:AE008729) (218 aa) fasta scores: E(): 6.4e-42, 55.18% id in 212 aa'	hypothetical protein	271248	657	yes	reverse
BPSL0260		'Similar to the Ralstonia solanacearum hypothetical protein rsc1721 or rs02911 SWALL:Q8XYN7 (EMBL:AL646066) (188 aa) fasta scores: E(): 2.1e-33, 55.21% id in 163 aa, and Brucella melitensis hypothetical protein BMEII0603 SWALL:Q8YCC9 (EMBL:AE009696) (199 aa) fasta scores: E(): 4.6e-27, 46.62% id in 163 aa. CDS is truncated at the N-terminus is comparison to other orthologues'	hypothetical protein	272054	513	yes	forward
BPSL0261		'Similar to Ralstonia solanacearum hypothetical protein rsc0089 or rs02262 SWALL:Q8Y391 (EMBL:AL646057) (201 aa) fasta scores: E(): 5.6e-24, 45.55% id in 180 aa, and to Rhizobium loti hypothetical protein mll0364 SWALL:Q98N02 (EMBL:AP002994) (197 aa) fasta scores: E(): 2.6e-16, 35.91% id in 181 aa'	5-formyltetrahydrofolate cyclo-ligase	272838	597	yes	reverse
BPSL0262		'Similar to Escherichia coli soluble lytic murein transglycosylase precursor Slt or SltY SWALL:SLT_ECOLI (SWALL:P03810) (645 aa) fasta scores: E(): 5.8e-31, 27.49% id in 662 aa, and to Ralstonia solanacearum probable soluble lytic murein transglycosylase precursor transmembrane protein rsc0088 or rs02278 SWALL:Q8Y392 (EMBL:AL646057) (650 aa) fasta scores: E(): 9.4e-96, 57.01% id in 656 aa'	transglycosylase	273456	1956	yes	forward
BPSL0264		'Similar to Pseudomonas pseudoalcaligenes glutathione S-transferase BphX0 SWALL:Q52037 (EMBL:D85853) (203 aa) fasta scores: E(): 7.5e-05, 30.8% id in 198 aa, and to Ralstonia solanacearum hypothetical protein rsc0086 or rs02260 SWALL:Q8Y394 (EMBL:AL646057) (229 aa) fasta scores: E(): 7.5e-42, 57% id in 207 aa'	hypothetical protein	276547	657	yes	forward
BPSL0265	cca	'catalyzes the addition and repair of the essential 3'-terminal CCA sequence in tRNAs without using a nucleic acid template; phosphohydrolase activities include hydrolysis of pyrophosphate, 5'-nucleoside tri- and diphosphates, NADP, and 2'-AMP with the production of Pi, metal-dependent phosphodiesterase activity for 2',3'-cAMP, 2',3'-cGMP, and 2',3'-cCMP, and hydrolysis 2',3'-cyclic substrates wi…	multifunctional tRNA nucleotidyl transferase/2'3'-cyclic phosphodiesterase/2'nucleotidase/phosphatase	277200	1242	yes	forward
BPSL0267		'Similar to Proteus mirabilis flagella synthesis protein FlgN SWALL:FLGN_PROMI (SWALL:P96975) (146 aa) fasta scores: E(): 0.078, 24.82% id in 141 aa, and to Yersinia pestis flagella synthesis protein ypo1796 SWALL:Q8ZFC1 (EMBL:AJ414150) (146 aa) fasta scores: E(): 0.00017, 28.67% id in 143 aa'	flagella synthesis protein	279819	441	yes	reverse
BPSL0268		'Similar to Salmonella typhimurium negative regulator of flagellin synthesis FlgM or FlgR or MviS SWALL:FLGM_SALTY (SWALL:P26477) (97 aa) fasta scores: E(): 0.59, 29.09% id in 110 aa, and to Ralstonia solanacearum probable negative regulator of flagellin synthesis rsp0340 or rs00833 SWALL:Q8XSX7 (EMBL:AL646078) (106 aa) fasta scores: E(): 0.0033, 36.03% id in 111 aa'	negative regulator of flagellin synthesis	280339	345	yes	reverse
BPSL0269	flgA	required for the assembly of the flagellar basal body P-ring	flagellar basal body P-ring biosynthesis protein FlgA	280787	765	yes	reverse
BPSL0270	flgB	with FlgF and C makes up the proximal portion of the flagellar basal body rod	flagellar basal-body rod protein FlgB	282576	492	yes	forward
BPSL0271	flgC	with FlgF and B makes up the proximal portion of the flagellar basal body rod	flagellar basal body rod protein FlgC	283151	426	yes	forward
BPSL0272	flgD	'acts as a scaffold for the assembly of hook proteins onto the flagellar basal body rod; Yersinia, Vibrio parahaemolyticus, Bradyrhizobium and other organisms have 2 copies of some flagellar genes; in V. parahaemolyticus one set used for lateral flagella production and the other is used for the polar flagella production'	flagellar basal body rod modification protein	283630	852	yes	forward
BPSL0273	flgE	the hook connects flagellar basal body to the flagellar filament	flagellar hook protein FlgE	284509	1242	yes	forward
BPSL0274	flgF	'FlgF, with FlgB and C, makes up the proximal portion of the flagellar basal body rod'	flagellar basal body rod protein FlgF	285777	762	yes	forward
BPSL0275	flgG	makes up the distal portion of the flagellar basal body rod	flagellar basal body rod protein FlgG	286572	789	yes	forward
BPSL0277	flgI	'part of the basal body which consists of four rings L, P, S, and M mounted on a central rod; Vibrio parahaemolyticus, Yersinia, Bradyrhizobium and other bacteria have two copies of this and other flagellar genes; the V. parahaemolyticus protein is associated with the polar flagella and the Bradyrhizobium protein is associated with the thick flagellum'	flagellar basal body P-ring protein	288109	1194	yes	forward
BPSL0278	flgJ	Flagellum-specific muramidase which hydrolyzes the peptidoglycan layer to assemble the rod structure in the periplasmic space	flagellar rod assembly protein/muramidase FlgJ	289303	936	yes	forward
BPSL0279		'Similar to Escherichia coli hypothetical protein YcgR SWALL:YCGR_ECOLI (SWALL:P76010) (244 aa) fasta scores: E(): 9.3e-24, 33.61% id in 241 aa, and to Yersinia pestis hypothetical protein YPO3220 SWALL:Q8ZC10 (EMBL:AJ414156) (252 aa) fasta scores: E(): 1.8e-23, 32.5% id in 240 aa'	hypothetical protein	290454	759	yes	forward
BPSL0280	flgK	with FlgL acts as a hook filament junction protein to join the flagellar filament to the hook	flagellar hook-associated protein FlgK	291418	2004	yes	forward
BPSL0281	flgL	'with FlgK acts as a hook filament junction protein to join the flagellar filament to the hook; Yersinia, Vibrio parahaemolyticus, Bradyrhizobium and other organisms have 2 copies of this and other flagellar genes.'	flagellar hook-associated protein FlgL	293437	1233	yes	forward
BPSL0282		'Similar to Bacillus caldolyticus uracil permease PyrP SWALL:PYRP_BACCL (SWALL:P41006) (432 aa) fasta scores: E(): 1.2e-48, 40.99% id in 422 aa, and to Escherichia coli purine permease YcdG SWALL:YCDG_ECOLI (SWALL:P75892) (442 aa) fasta scores: E(): 1.3e-106, 70.25% id in 437 aa'	permease	295037	1308	yes	forward
BPSL0283		Glycine cleavage system transcriptional activator; activates the gcvTHP operon in the presence of glycine and represses the operon in its absence	DNA-binding transcriptional activator GcvA	296547	882	yes	reverse
BPSL0284		'Similar to Ralstonia solanacearum probable transmembrane protein rsc0979 or rs04313 SWALL:Q8Y0R4 (EMBL:AL646062) (193 aa) fasta scores: E(): 9.4e-22, 43.25% id in 178 aa, and to the N-terminal region of Pseudomonas aeruginosa chromate transport protein ChrA SWALL:CHRA_PSEAE (SWALL:P14285) (416 aa) fasta scores: E(): 5e-07, 30.86% id in 162 aa'	chromate transport protein	297526	600	yes	forward
BPSL0285		'Similar to Ralstonia solanacearum probable transmembrane protein rsc0980 or rs04384 SWALL:Q8Y0R3 (EMBL:AL646062) (181 aa) fasta scores: E(): 8.1e-20, 36.87% id in 179 aa, and to Bacillus subtilis hypothetical protein YwrA SWALL:O05215 (EMBL:Z93767) (178 aa) fasta scores: E(): 1.7e-10, 29.94% id in 167 aa'	chromate transporter	298122	531	yes	forward
BPSL0286		'Poor database matches. Weakly similar to Rhizobium meliloti hypothetical protein SWALL:Q91UP1 (EMBL:AJ304453) (111 aa) fasta scores: E(): 0.085, 25% id in 84 aa'	hypothetical protein	298983	339	yes	reverse
BPSL0287		'Similar to Pseudomonas aeruginosa hypothetical protein pa0128 SWALL:Q9I704 (EMBL:AE004450) (113 aa) fasta scores: E(): 1.3e-21, 56.52% id in 115 aa, and to Yersinia pestis hypothetical protein ypo2730 SWALL:Q8ZD62 (EMBL:AJ414153) (113 aa) fasta scores: E(): 2.6e-21, 57.89% id in 114 aa'	hypothetical protein	299435	345	yes	forward
BPSL0289		'Similar to Bordetella pertussis outer membrane porin protein precursor SWALL:OMP_BORPE (SWALL:Q04064) (385 aa) fasta scores: E(): 8.1e-14, 29% id in 400 aa, and to Ralstonia solanacearum probable outer membrane porin signal peptide protein rsc3091 or rs00544 SWALL:Q8XUU4 (EMBL:AL646073) (376 aa) fasta scores: E(): 2.7e-40, 42.05% id in 390 aa'	outer membrane porin	301078	1134	yes	forward
BPSL0290			hypothetical protein	302369	834	yes	reverse
BPSL0291			hypothetical protein	303250	564	yes	reverse
BPSL0293		'No significant database matches to the full length CDS. Internal region is weakly similar to the N-terminal region of Homo sapiens ceramide glucosyltransferase UGCG SWALL:CEGT_HUMAN (SWALL:Q16739) (394 aa) fasta scores: E(): 1.3e-14, 27.58% id in 319 aa. C-terminal region is similar to Synechocystis sp. ceramide glucosyltransferase slr0813 SWALL:P74046 (EMBL:D90911) (389 aa) fasta scores: E(): 3…	glucosyltransferase	305244	1269	yes	reverse
BPSL0294		'C-terminal region is similar to Pseudomonas aeruginosa porin B precursor OprB SWALL:PORB_PSEAE (SWALL:Q51485) (454 aa) fasta scores: E(): 3.1e-09, 27.09% id in 465 aa, and to Ralstonia solanacearum porin B precursor rsp1632 or rs02190 SWALL:Q8XPK8 (EMBL:AL646086) (456 aa) fasta scores: E(): 4.4e-08, 29.29% id in 471 aa. Possible alternative translational start site'	hypothetical protein	306894	1530	yes	reverse
BPSL0296		'Poor database matches. Similar to Ralstonia solanacearum hypothetical protein rsc0126 or rs00996 SWALL:Q8Y355 (EMBL:AL646057) (73 aa) fasta scores: E(): 3.5e-11, 60.81% id in 74 aa'	hypothetical protein	312293	225	yes	forward
BPSL0297	gor	'Similar to Pseudomonas aeruginosa glutathione reductase Gor SWALL:GSHR_PSEAE (SWALL:P23189) (451 aa) fasta scores: E(): 3.5e-83, 53.91% id in 447 aa, and to Burkholderia cepacia glutathione reductase Gor SWALL:GSHR_BURCE (SWALL:P48639) (449 aa) fasta scores: E(): 7.2e-91, 56.6% id in 447 aa'	glutathione reductase	312714	1362	yes	forward
BPSL0298	argG	catalyzes the formation of arginosuccinate from citrulline and aspartate in arginine biosynthesis	argininosuccinate synthase	314668	1341	yes	forward
BPSL0300		'Poor database matches. Similar to Xanthomonas axonopodis hypothetical protein xac4135 SWALL:AAM38970 (EMBL:AE012063) (233 aa) fasta scores: E(): 1.3e-20, 37.33% id in 233 aa'	hypothetical protein	316895	726	yes	forward
BPSL0301		'Similar to Salmonella typhimurium copper chaperone stm0355 SWALL:Q8ZRG5 (EMBL:AE008711) (64 aa) fasta scores: E(): 5.8e-06, 40.98% id in 61 aa, and to Brucella melitensis heavy metal binding protein bmei1032 SWALL:Q8YGX3 (EMBL:AE009543) (65 aa) fasta scores: E(): 0.00018, 43.07% id in 65 aa'	cheavy metal-binding protein	317942	249	yes	forward
BPSL0302	silP	'Similar to Salmonella typhimurium cation transporting P-type ATPase SilP SWALL:SILP_SALTY (SWALL:Q9ZHC7) (824 aa) fasta scores: E(): 4.4e-125, 51.5% id in 833 aa, and to Rhizobium loti cation transporting P-type ATPase mlr5325 SWALL:Q98C24 (EMBL:AP003006) (839 aa) fasta scores: E(): 4.9e-128, 57.19% id in 778 aa'	cation transporting P-type ATPase	318748	2424	yes	reverse
BPSL0303		'Similar to Xanthomonas axonopodis hypothetical protein XAC0838 SWALL:AAM35726 (EMBL:AE011715) (212 aa) fasta scores: E(): 1.8e-45, 67.82% id in 202 aa, and to Rhizobium loti hypothetical protein MLL4130 SWALL:Q98EQ7 (EMBL:AP003003) (212 aa) fasta scores: E(): 4.8e-34, 54.63% id in 205 aa'	lipoprotein	321836	675	yes	forward
BPSL0304		'Similar to Ralstonia solanacearum glycine rich transmembrane protein rsc0663 or rs01568 SWALL:Q8Y1M7 (EMBL:AL646060) (279 aa) fasta scores: E(): 1.5e-32, 51.31% id in 267 aa, and to Xanthomonas axonopodis glycine rich protein xac0839 SWALL:AAM35727 (EMBL:AE011716) (286 aa) fasta scores: E(): 7.8e-32, 47.4% id in 270 aa'	hypothetical protein	322507	849	yes	forward
BPSL0305		'Similar to Xanthomonas campestris hypothetical protein xcc0785 SWALL:AAM40100 (EMBL:AE012178) (164 aa) fasta scores: E(): 1.4e-23, 49.32% id in 148 aa, and to Ralstonia solanacearum hypothetical protein rsc0662 or rs01567 SWALL:Q8Y1M8 (EMBL:AL646060) (173 aa) fasta scores: E(): 2.6e-17, 37.03% id in 162 aa'	hypothetical protein	323352	501	yes	forward
BPSL0307		'Similar to Alcaligenes eutrophus nickel and cobalt resistance protein CnrC SWALL:CNRC_ALCEU (SWALL:P37974) (418 aa) fasta scores: E(): 1.2e-10, 27.8% id in 410 aa, and to Ralstonia solanacearum outer membrane cation efflux protein rsp0926 or rs05407 SWALL:Q8XRD2 (EMBL:AL646081) (434 aa) fasta scores: E(): 2.4e-35, 35.96% id in 431 aa'	outer membrane efflux protein	324452	1302	yes	forward
BPSL0308		'N-terminal region is similar to Salmonella typhimurium membrane fusion protein SilB precursor silB SWALL:SILB_SALTY (SWALL:Q9ZHD0) (430 aa) fasta scores: E(): 1.8e-37, 31.41% id in 417 aa. Full length CDS is similar to Ralstonia solanacearum cation efflux system transmembrane protein rsp0927 or rs05406 SWALL:Q8XRD1 (EMBL:AL646081) (513 aa) fasta scores: E(): 3.2e-51, 38.89% id in 527 aa'	hypothetical protein	325764	1572	yes	forward
BPSL0309	silA	'Similar to Salmonella typhimurium cation efflux system protein SilA SWALL:SILA_SALTY (SWALL:Q9ZHC9) (1048 aa) fasta scores: E(): 0, 61.03% id in 1047 aa, and to Ralstonia solanacearum probable cation efflux system transmembrane protein rsp0928 or rs05405 SWALL:Q8XRD0 (EMBL:AL646081) (1047 aa) fasta scores: E(): 0, 72.76% id in 1039 aa'	cation efflux system protein	327332	3213	yes	forward
BPSL0310		'Similar to Ralstonia solanacearum hypothetical signal peptide protein rsp0929 or rs05404 SWALL:Q8XRC9 (EMBL:AL646081) (114 aa) fasta scores: E(): 1.2e-07, 44.24% id in 113 aa. C-terminus is similar to the C-terminal region of Rhizobium meliloti hypothetical signal peptide protein smc02284 r00588 or smc02284 SWALL:Q92S41 (EMBL:AL591784) (94 aa) fasta scores: E(): 0.006, 36.98% id in 73 aa'	hypothetical protein	330541	342	yes	forward
BPSL0311		'Poor database matches. C-terminus is weakly similar to the C-terminal region of Gallus gallus avidin-related protein 4/5 precursor SWALL:AVR4_CHICK (SWALL:P56734) (150 aa) fasta scores: E(): 0.0092, 27.82% id in 115 aa'	avidin family protein	331092	447	yes	forward
BPSL0312	glmS1	'Catalyzes the first step in hexosamine metabolism, converting fructose-6P into glucosamine-6P using glutamine as a nitrogen source'	glucosamine--fructose-6-phosphate aminotransferase	331613	1833	yes	reverse
BPSL0313	glmU	[includes: UDP-N-acetylglucosamine pyrophosphorylase; glucosamine-1-phosphate N-acetyltransferase]; 'Similar to Escherichia coli, and Escherichia coli O157:H7 bifunctional glmU protein [includes: UDP-N-acetylglucosamine pyrophosphorylase; glucosamine-1-phosphate N-acetyltransferase] GlmU SWALL:GLMU_ECO57 (SWALL:P17114) (456 aa) fasta scores: E(): 1.1e-85, 54.42% id in 452 aa, and to Ralstonia sol…	bifunctional glmU protein	333509	1362	yes	reverse
BPSL0314		TtcA; YdaO; catalyzes the thiolation of cytosine 32 in specific tRNAs	C32 tRNA thiolase	335474	996	yes	reverse
BPSL0315		'Similar to Ralstonia solanacearum hypothetical protein rsc0157 or rs01027 SWALL:Q8Y324 (EMBL:AL646057) (130 aa) fasta scores: E(): 1.2e-34, 69.04% id in 126 aa, and to Escherichia coli dihydroneopterin aldolase FolB SWALL:FOLB_ECOLI (SWALL:P31055) (122 aa) fasta scores: E(): 1.8, 23.21% id in 112 aa'	hypothetical protein	336466	405	yes	reverse
BPSL0317		'Similar to Ralstonia solanacearum hypothetical protein rsc0155 or rs01025 SWALL:Q8Y326 (EMBL:AL646057) (397 aa) fasta scores: E(): 1.5e-78, 56.52% id in 391 aa, and to Neisseria meningitidis hypothetical protein nma2076 SWALL:Q9JSY7 (EMBL:AL162758) (405 aa) fasta scores: E(): 4.7e-58, 47.69% id in 390 aa'	hypothetical protein	337901	1191	yes	forward
BPSL0318		'Similar to Thermoanaerobacter tengcongensis hypothetical protein TTE1181 SWALL:Q8RAN1 (EMBL:AE013080) (70 aa) fasta scores: E(): 0.027, 31.25% id in 64 aa, and to Bacillus halodurans hypothetical protein bh1226 SWALL:Q9KDI7 (EMBL:AP001511) (71 aa) fasta scores: E(): 0.3, 26.31% id in 57 aa'	hypothetical protein	339109	195	yes	forward
BPSL0319			hypothetical protein	339592	540	yes	reverse
BPSL0320		'Similar to Escherichia coli fructokinase CscK SWALL:SCRK_ECOLI (SWALL:P40713) (307 aa) fasta scores: E(): 9.5e-18, 32.53% id in 292 aa, and to Deinococcus radiodurans fructokinase dr0728 SWALL:Q9RWE1 (EMBL:AE001928) (303 aa) fasta scores: E(): 6.8e-56, 54.05% id in 296 aa'	PfkB family carbohydrate kinase	340128	909	yes	reverse
BPSL0323		'Similar to Escherichia coli methyl-accepting chemotaxis protein I Tsr or CheD SWALL:MCP1_ECOLI (SWALL:P02942) (551 aa) fasta scores: E(): 5.7e-40, 34.86% id in 522 aa, and to Ralstonia solanacearum probable methyl-accepting chemotaxis transmembrane protein rsp0303 or rs05471 SWALL:Q8XT14 (EMBL:AL646077) (515 aa) fasta scores: E(): 6.1e-47, 37.4% id in 516 aa'	methyl-accepting chemotaxis protein	343677	1560	yes	reverse
BPSL0325			hypothetical protein	347283	429	yes	forward
BPSL0326		'Similar to Bordetella pertussis outer membrane porin protein precursor SWALL:OMP_BORPE (SWALL:Q04064) (385 aa) fasta scores: E(): 1.1e-10, 31.45% id in 391 aa, and to Ralstonia solanacearum probable porin precursor transmembrane protein rsp0337 or rs00714 SWALL:Q8XSY0 (EMBL:AL646078) (351 aa) fasta scores: E(): 1.6e-71, 55.84% id in 351 aa'	outer membrane porin	348119	1077	yes	forward
BPSL0327		'Similar to Rhizobium loti transcriptional regulator mll4082 SWALL:Q98EU3 (EMBL:AP003003) (301 aa) fasta scores: E(): 3.6e-32, 39.24% id in 293 aa, and to Ralstonia solanacearum probable transcription regulator protein rsp0910 or rs01682 SWALL:Q8XRE4 (EMBL:AL646081) (309 aa) fasta scores: E(): 2.2e-31, 38.53% id in 314 aa'	LysR family transcriptional regulator	349355	963	yes	forward
BPSL0328		'Similar to Ralstonia solanacearum hypothetical protein rsc0255 or rs00690 SWALL:Q8Y2T0 (EMBL:AL646058) (327 aa) fasta scores: E(): 4.6e-91, 78.23% id in 317 aa, and to Caulobacter crescentus hypothetical protein cc2372 SWALL:Q9A5S5 (EMBL:AE005906) (335 aa) fasta scores: E(): 6.2e-73, 63.77% id in 323 aa'	2-nitropropane dioxygenase	350793	960	yes	reverse
BPSL0329		'Similar to Ralstonia solanacearum hypothetical haloacetate dehalogenase H-1 protein rsc0256 or rs00691 SWALL:Q8Y2S9 (EMBL:AL646058) (308 aa) fasta scores: E(): 2.3e-80, 64.66% id in 300 aa, and to Anabaena sp. hypothetical protein ALR0039 SWALL:Q8Z0Q1 (EMBL:AP003581) (291 aa) fasta scores: E(): 1.6e-62, 52.94% id in 289 aa. CDS contains extra residues at the N-terminus in comparison to some orth…	hydrolase	351991	951	yes	forward
BPSL0330		'Similar to Bacillus subtilis transcriptional regulator LrpC SWALL:LRPC_BACSU (SWALL:P96582) (144 aa) fasta scores: E(): 1.1e-09, 29.32% id in 133 aa, and to Rhizobium loti transcriptional regulator mll3910 SWALL:Q98F66 (EMBL:AP003003) (152 aa) fasta scores: E(): 3.1e-32, 63.63% id in 143 aa. CDS is extended at the N-terminus in comparison to orthologues'	transcriptional regulator AsnC	353023	489	yes	reverse
BPSL0331		'Similar to Rhizobium loti hypothetical protein mlr3911 SWALL:Q98F65 (EMBL:AP003003) (301 aa) fasta scores: E(): 8.9e-60, 58.3% id in 295 aa, and to Rhizobium meliloti hypothetical transmembrane protein r00343 or smc00424 SWALL:Q92SM8 (EMBL:AL591783) (304 aa) fasta scores: E(): 1.6e-57, 56.61% id in 295 aa'	hypothetical protein	353623	915	yes	forward
BPSL0332		'Similar to Ralstonia solanacearum hypothetical protein rsc0260 or rs00695 SWALL:Q8Y2S5 (EMBL:AL646058) (170 aa) fasta scores: E(): 6.2e-42, 70.73% id in 164 aa, and to Aeropyrum pernix hypothetical protein ape2540 SWALL:Q9Y8U3 (EMBL:AP000064) (152 aa) fasta scores: E(): 4.5e-09, 33.33% id in 150 aa'	hypothetical protein	355164	507	yes	reverse
BPSL0333		catalyzes the formation of acetoacetate and acetyl-CoA from 3-hydroxy-3-methylglutaryl-CoA	hydroxymethylglutaryl-CoA lyase	355726	936	yes	reverse
BPSL0334		'Similar to Ralstonia solanacearum 2-hydroxyacid dehydrogenase oxidoreductase rsc0262 or rs00697 SWALL:Q8Y2S3 (EMBL:AL646058) (313 aa) fasta scores: E(): 5.5e-65, 57.5% id in 313 aa, and to Salmonella typhi 2-hydroxyacid dehydrogenase in phoH-csgG intergenic region sty1172 SWALL:Q8Z7M6 (EMBL:AL627269) (312 aa) fasta scores: E(): 1.6e-54, 50.16% id in 313 aa'	hypothetical protein	356747	942	yes	reverse
BPSL0335		'Similar to Bordetella pertussis hypothetical protein SWALL:O30442 (EMBL:AF006000) (143 aa) fasta scores: E(): 7.7e-40, 71.85% id in 135 aa, and to Pseudomonas aeruginosa probable ring-cleaving dioxygenase pa0817 SWALL:Q9I5C2 (EMBL:AE004517) (141 aa) fasta scores: E(): 2.1e-38, 68.34% id in 139 aa'	glyoxalase/bleomycin resistance protein/dioxygenase superfamily protein	357693	414	yes	reverse
BPSL0336		'Similar to Ralstonia solanacearum hypothetical protein rsc1344 or rs02866 SWALL:Q8XZQ1 (EMBL:AL646064) (222 aa) fasta scores: E(): 1.4e-23, 44.04% id in 193 aa, and to Caulobacter crescentus hypothetical protein cc2185 SWALL:Q9A6A9 (EMBL:AE005890) (207 aa) fasta scores: E(): 3.8e-20, 37.56% id in 205 aa'	hypothetical protein	358259	651	yes	forward
BPSL0337		'Similar to Xanthomonas campestris MutT/NUDIX family protein xcc0078 SWALL:Q8PEA3 (EMBL:AE012101) (144 aa) fasta scores: E(): 5.4e-24, 54.88% id in 133 aa, and to the C-terminal region of Methanococcus jannaschii ADP-ribose pyrophosphatase NudF SWALL:ADPP_METJA (SWALL:Q58549) (169 aa) fasta scores: E(): 1.2e-08, 39.47% id in 114 aa'	MutT/NUDIX family protein	358938	411	yes	reverse
BPSL0338	plcN2	'Similar to Pseudomonas aeruginosa non-hemolytic phospholipase C precursor PlcN SWALL:PHLN_PSEAE (SWALL:P15713) (692 aa) fasta scores: E(): 2.5e-77, 48.87% id in 708 aa, and to Burkholderia pseudomallei non-hemolytic phospholipase C precursor PlcN SWALL:PHLN_BURPS (SWALL:Q9RGS8) (700 aa) fasta scores: E(): 2.2e-128, 52.84% id in 721 aa. Similar to BPSL2403, 52.705% identity (56.632% ungapped) in …	non-hemolytic phospholipase C	359486	2118	yes	reverse
BPSL0339			lipoprotein	361649	297	yes	reverse
BPSL0340		'Similar to Escherichia coli, and Enterobacter aerogenes leucine-responsive regulatory protein Lrp or AlsB or LivR or Ihb or OppI SWALL:LRP_ENTAE (SWALL:P19494) (163 aa) fasta scores: E(): 1.5e-21, 44% id in 150 aa, and to Ralstonia solanacearum probable transcription regulator protein rsp1377 or rs02081 SWALL:Q8XQA9 (EMBL:AL646084) (152 aa) fasta scores: E(): 2.2e-48, 80.92% id in 152 aa'	transcriptional regulator AsnC	362183	459	yes	reverse
BPSL0341		'Similar to Ralstonia solanacearum hypothetical transmembrane protein rsp1376 or rs02082 SWALL:Q8XQB0 (EMBL:AL646084) (250 aa) fasta scores: E(): 4.5e-70, 78.47% id in 223 aa. Weakly similar to Bacillus subtilis branched-chain amino acid transport protein AzlC SWALL:AZLC_BACSU (SWALL:O07942) (254 aa) fasta scores: E(): 8.2e-10, 21.25% id in 240 aa'	transport protein	362766	729	yes	forward
BPSL0342		'Similar to Ralstonia solanacearum hypothetical transmembrane protein rsp1375 or rs02083 SWALL:Q8XQB1 (EMBL:AL646084) (100 aa) fasta scores: E(): 1.8e-24, 73.46% id in 98 aa, and to Rhizobium loti hypothetical protein msl2426 SWALL:Q98IF5 (EMBL:AP002999) (99 aa) fasta scores: E(): 7.8e-23, 69.69% id in 99 aa'	hypothetical protein	363491	303	yes	forward
BPSL0344		'Similar to Ralstonia solanacearum probable lipoprotein rsc0373 or rs03341 SWALL:Q8Y2G3 (EMBL:AL646058) (200 aa) fasta scores: E(): 1.9e-23, 39.17% id in 194 aa, and to Xanthomonas campestris hypothetical protein xcc2038 SWALL:Q8P928 (EMBL:AE012309) (184 aa) fasta scores: E(): 8.4e-18, 36.75% id in 185 aa'	hypothetical protein	364987	594	yes	reverse
BPSL0345		'No significant database matches to the full length CDS. Internal region is weakly similar to the C-terminal region of Dactylium dendroides galactose oxidase precursor GaoA SWALL:GAOA_DACDE (SWALL:Q01745) (680 aa) fasta scores: E(): 2.5e-17, 24.01% id in 658 aa'	hypothetical protein	365608	2730	yes	reverse
BPSL0346		'Similar to Escherichia coli dihydrodipicolinate synthase DapA SWALL:DAPA_ECOLI (SWALL:P05640) (292 aa) fasta scores: E(): 7.7e-22, 33.45% id in 278 aa, and to Ralstonia solanacearum probable dihydrodipicolinate synthase-related transmembrane protein rsc0665 or rs01570 SWALL:Q8Y1M5 (EMBL:AL646060) (304 aa) fasta scores: E(): 2.1e-40, 44.8% id in 279 aa'	4-hydroxy-tetrahydrodipicolinate synthase	369406	903	yes	reverse
BPSL0352	sbp	'Similar to Salmonella typhimurium sulfate-binding protein precursor Sbp SWALL:SUBI_SALTY (SWALL:P02906) (329 aa) fasta scores: E(): 3.4e-65, 55.52% id in 326 aa, and to Ralstonia solanacearum probable sulfate-binding precursor signal peptide protein rsc1336 or rs02858 SWALL:Q8XZQ9 (EMBL:AL646064) (336 aa) fasta scores: E(): 1.3e-68, 59.13% id in 323 aa. BPSL1839, 58.480% identity (60.606% ungapp…	sulfate-binding protein	374547	1014	yes	forward
BPSL0353		'Similar to Ralstonia solanacearum probable carboxypeptidase rsc1003 or rs04289 SWALL:Q8Y0P0 (EMBL:AL646062) (543 aa) fasta scores: E(): 1e-43, 39.22% id in 543 aa, and to Deinococcus radiodurans carboxypeptidase-related protein dr0964 SWALL:Q9RVQ8 (EMBL:AE001948) (500 aa) fasta scores: E(): 2.7e-31, 33.75% id in 480 aa. CDS contains an extended N-terminal region is comparison to orthologues'	hypothetical protein	376063	1692	yes	forward
BPSL0354		'Poor database matches. C-terminus is similar to the C-terminal region of Ralstonia solanacearum calcium binding signal peptide protein rsc3104 or rs00557 SWALL:Q8XUT1 (EMBL:AL646073) (194 aa) fasta scores: E(): 0.077, 39.47% id in 76 aa'	hypothetical protein	377827	405	yes	forward
BPSL0355		'Similar to Ralstonia solanacearum ATP-sensitive inward rectifier potassium channel related transmembrane protein rsc0450 or rs04452 SWALL:Q8Y286 (EMBL:AL646059) (307 aa) fasta scores: E(): 1.6e-79, 71.08% id in 294 aa, and to Anabaena sp. hypothetical protein all0954 SWALL:Q8YY97 (EMBL:AP003584) (303 aa) fasta scores: E(): 1e-45, 43% id in 293 aa'	inward rectifier potassium channel protein	378315	1002	yes	forward
BPSL0356		catalyzes the ferredoxin-dependent oxidative decarboxylation of arylpyruvates	2-oxoacid ferredoxin oxidoreductase	379533	3576	yes	forward
BPSL0357		'Similar to Yersinia pestis na(+)/h(+) exchanger protein ypo3630 SWALL:Q8ZAZ9 (EMBL:AJ414158) (549 aa) fasta scores: E(): 4e-91, 50.18% id in 556 aa, and to Escherichia coli na(+)/h(+) exchanger protein YjcE SWALL:YJCE_ECOLI (SWALL:P32703) (549 aa) fasta scores: E(): 2.3e-90, 49.27% id in 550 aa'	sodium/hydrogen exchanger family protein	383344	1668	yes	reverse
BPSL0358		'Weakly similar to Clostridium acetobutylicum sensory protein, containing EAL-domain cac0322 SWALL:Q97M76 (EMBL:AE007546) (412 aa) fasta scores: E(): 1.3e-16, 23.65% id in 389 aa. C-terminal region is similar to and to Rhizobium loti hypothetical protein mll2537 SWALL:Q98I70 (EMBL:AP002999) (282 aa) fasta scores: E(): 7.1e-18, 37.22% id in 231 aa'	hypothetical protein	385323	1290	yes	forward
BPSL0359		'Similar to the C-terminal region of Xanthomonas axonopodis hypothetical protein xac2194 SWALL:Q8PKH9 (EMBL:AE011856) (160 aa) fasta scores: E(): 3.3e-10, 38.65% id in 119 aa, and to the full length Brucella melitensis hypothetical membrane spanning protein bmei1195 SWALL:Q8YGG4 (EMBL:AE009558) (142 aa) fasta scores: E(): 5.7, 29.2% id in 113 aa'	hypothetical protein	387067	381	yes	forward
BPSL0361		'Similar to an internal region of Homo sapiens alkaline phosphatase, placental type 1 precursor ALPP or PLAP SWALL:PPB1_HUMAN (SWALL:P05187) (535 aa) fasta scores: E(): 2.7e-32, 35.45% id in 471 aa, and to the full length Ralstonia solanacearum alkaline phosphatase signal peptide protein rsc0098 or rs02280 SWALL:Q8Y382 (EMBL:AL646057) (467 aa) fasta scores: E(): 1.6e-98, 62.92% id in 472 aa. Simi…	alkaline phosphatase	389215	1404	yes	forward
BPSL0364	bioB	'Similar to Escherichia coli biotin synthase BioB SWALL:BIOB_ECOLI (SWALL:P12996) (346 aa) fasta scores: E(): 5.2e-80, 61.58% id in 315 aa, and to Ralstonia solanacearum probable biotin synthase rsc0266 or rs03233 SWALL:Q8Y2R9 (EMBL:AL646058) (360 aa) fasta scores: E(): 1e-98, 74.37% id in 320 aa'	biotin synthase	392667	1020	yes	reverse
BPSL0365	bioD	'DTB synthetase; dethiobiotin synthase; involved in production of dethiobiotin from ATP and 7,8-diaminononanoate and carbon dioxide; contains magnesium'	dithiobiotin synthetase	393750	723	yes	reverse
BPSL0366	bioF	catalyzes the formation of 8-amino-7-oxononanoate from 6-carboxyhexanoyl-CoA and L-alanine	8-amino-7-oxononanoate synthase	394469	1185	yes	reverse
BPSL0367	bioA	'catalyzes the formation of S-adenosyl-4-methylthionine-2-oxobutanoate and 7,8-diaminononanoate from S-adenosyl-L-methionine and 8-amino-7-oxononanoate'	adenosylmethionine--8-amino-7-oxononanoate aminotransferase BioA	395650	1347	yes	reverse
BPSL0368		'Internal region is similar to Ralstonia solanacearum hypothetical signal peptide protein rsc0268 or rs03235 SWALL:Q8Y2R7 (EMBL:AL646058) (308 aa) fasta scores: E(): 6.1e-43, 48.32% id in 269 aa, and weakly similar to Caulobacter crescentus hypothetical protein cc0087 SWALL:Q9ABY3 (EMBL:AE005683) (252 aa) fasta scores: E(): 0.00019, 30.08% id in 236 aa'	peptidase	397560	1284	yes	reverse
BPSL0369		'Similar to Ralstonia solanacearum hypothetical protein rsc0270 or rs03237 SWALL:Q8Y2R5 (EMBL:AL646058) (144 aa) fasta scores: E(): 3.7e-25, 56.37% id in 149 aa, and to Xanthomonas campestris hypothetical protein xcc4159 SWALL:AAM43375 (EMBL:AE012541) (129 aa) fasta scores: E(): 3.1e-14, 48.57% id in 140 aa'	hypothetical protein	399072	453	yes	reverse
BPSL0370		'Similar to Ralstonia solanacearum hypothetical oxidoreductase rsc0275 or rs03242 SWALL:Q8Y2R0 (EMBL:AL646058) (236 aa) fasta scores: E(): 3.1e-41, 57.75% id in 232 aa. C-terminal region is similar to Myxococcus xanthus C-factor cell-cell signaling protein CsgA or SpoC SWALL:CSGA_MYXXA (SWALL:P21158) (166 aa) fasta scores: E(): 5.8e-11, 37.86% id in 169 aa'	short chain dehydrogenase	399556	678	yes	reverse
BPSL0371		'Catalyzes the synthesis of acetoacetyl coenzyme A from two molecules of acetyl coenzyme A. It can also act as a thiolase, catalyzing the reverse reaction and generating two-carbon units from the four-carbon product of fatty acid oxidation'	acetyl-CoA acetyltransferase	400264	1194	yes	reverse
BPSL0373	aceK	catalyzes the phosphorylation/dephosphorylation of the enzyme isocitrate dehydrogenase on a specific serine which regulates activity; unphosphorylated IDH is fully active when cells are grown on glucose while the enzyme becomes phosphorylated and inactive in the presence of acetate or ethanol	bifunctional isocitrate dehydrogenase kinase/phosphatase	402272	1812	yes	reverse
BPSL0374		'Similar to Ralstonia solanacearum hypothetical protein rsc0281 or rs03248 SWALL:Q8Y2Q4 (EMBL:AL646058) (359 aa) fasta scores: E(): 4.5e-99, 65.45% id in 359 aa, and to Caulobacter crescentus metallo-beta-lactamase cc0395 SWALL:Q9AB39 (EMBL:AE005712) (317 aa) fasta scores: E(): 1.2e-40, 42.54% id in 322 aa. CDS is extended at the N-terminus in comparison to the C. crescentus protein'	metallo-beta-lactamase superfamily protein	404373	1080	yes	forward
BPSL0375		'Similar to Pseudomonas aeruginosa probable ATP-binding component of ABC transporter pa1425 SWALL:Q9I3R9 (EMBL:AE004572) (538 aa) fasta scores: E(): 4.1e-65, 45.23% id in 535 aa. Weakly similar to Staphylococcus epidermidis erythromycin resistance ATP-binding protein MsrA SWALL:MSRA_STAEP (SWALL:P23212) (488 aa) fasta scores: E(): 5e-11, 25.83% id in 542 aa'	ABC transporter ATP-binding protein	405731	1647	yes	reverse
BPSL0376		'Similar to Escherichia coli periplasmic dipeptide transport protein precursor DppA SWALL:DPPA_ECOLI (SWALL:P23847) (535 aa) fasta scores: E(): 2.1e-90, 43.59% id in 523 aa, and to Pseudomonas aeruginosa probable binding protein component of ABC dipeptide transporter pa5317 SWALL:Q9HTN7 (EMBL:AE004944) (526 aa) fasta scores: E(): 8.9e-134, 63.51% id in 529 aa'	ABC transporter substrate-binding protein	407611	1587	yes	reverse
BPSL0378		'Similar to Pseudomonas aeruginosa probable transcriptional regulator pa1285 SWALL:Q9I459 (EMBL:AE004558) (149 aa) fasta scores: E(): 8.6e-12, 34.89% id in 149 aa, and to Agrobacterium tumefaciens transcriptional regulator, MarR family atu0852 or agr_c_1559 SWALL:Q8UH33 (EMBL:AE009052) (148 aa) fasta scores: E(): 5e-08, 33.33% id in 141 aa. Possible alternative translational start site'	MarR family transcriptional regulator	410174	468	yes	reverse
BPSL0379		'Similar to Streptomyces exfoliatus 20-beta-hydroxysteroid dehydrogenase SWALL:2BHD_STREX (SWALL:P19992) (255 aa) fasta scores: E(): 2.2e-09, 28.86% id in 246 aa, and to Streptomyces albus oxidoreductase homologue SitS SWALL:Q9RPT7 (EMBL:AF145724) (223 aa) fasta scores: E(): 6.8e-34, 49.33% id in 225 aa'	short chain dehydrogenase	410880	714	yes	forward
BPSL0380		'Similar to Ralstonia solanacearum probable dehydrogenase/reductase oxidoreductase rsc0284 or rs03251 SWALL:Q8Y2Q1 (EMBL:AL646058) (266 aa) fasta scores: E(): 6e-36, 62.64% id in 257 aa, and to Mycobacterium tuberculosis oxidoreductase rv0945 or mt0971 or MTCY10D7.29c SWALL:Y945_MYCTU (SWALL:P71564) (253 aa) fasta scores: E(): 4.9e-18, 34.28% id in 245 aa'	short chain dehydrogenase	411738	780	yes	reverse
BPSL0381	dsbA	'Similar to Burkholderia cepacia thiol:disulfide interchange protein DsbA SWALL:DSBA_BURCE (SWALL:Q9RHV8) (212 aa) fasta scores: E(): 5.7e-73, 87.73% id in 212 aa, and to Ralstonia solanacearum probable thiol:disulfide interchange signal peptide protein rsc0285 or rs03252 SWALL:Q8Y2Q0 (EMBL:AL646058) (218 aa) fasta scores: E(): 8e-39, 50.22% id in 221 aa'	thiol:disulfide interchange protein	412534	639	yes	reverse
BPSL0382		'Similar to Ralstonia solanacearum hypothetical transmembrane protein rsc0286 or rs03253 SWALL:Q8Y2P9 (EMBL:AL646058) (238 aa) fasta scores: E(): 3.5e-09, 40.9% id in 286 aa, and to Xanthomonas campestris hypothetical protein xcc3862 SWALL:AAM43093 (EMBL:AE012507) (286 aa) fasta scores: E(): 1.5e-06, 30.61% id in 294 aa'	hypothetical protein	413224	849	yes	reverse
BPSL0383	argS	'catalyzes a two-step reaction, first charging an arginine molecule by linking its carboxyl group to the alpha-phosphate of ATP, followed by transfer of the aminoacyl-adenylate to its tRNA; class-I aminoacyl-tRNA synthetase'	arginyl-tRNA synthetase	414151	1785	yes	reverse
BPSL0384		'Similar to Ralstonia solanacearum hypothetical protein rsc0288 or rs03255 SWALL:Q8Y2P7 (EMBL:AL646058) (105 aa) fasta scores: E(): 3.5e-11, 42.72% id in 110 aa'	hypothetical protein	416138	324	yes	forward
BPSL0385	metH1	'Similar to Ralstonia solanacearum probable 5-methyltetrahydrofolate--homocysteine methyltransferase rsc0294 or rs03261 SWALL:Q8Y2P1 (EMBL:AL646058) (905 aa) fasta scores: E(): 0, 83.75% id in 905 aa, and to the C-terminal region of Escherichia coli 5-methyltetrahydrofolate--homocysteine methyltransferase MetH SWALL:METH_ECOLI (SWALL:P13009) (1226 aa) fasta scores: E(): 1.7e-129, 62.72% id in 904…	5-methyltetrahydrofolate--homocysteine methyltransferase	416705	2703	yes	reverse
BPSL0386	metH2	'Similar to Ralstonia solanacearum probable 5-methyltetrahydrofolate--homocysteine methyltransferase rsc0295 or rs03262 SWALL:Q8Y2P0 (EMBL:AL646058) (346 aa) fasta scores: E(): 2.9e-107, 80.29% id in 345 aa, and to the N-terminal region Escherichia coli 5-methyltetrahydrofolate--homocysteine methyltransferase MetH SWALL:METH_ECOLI (SWALL:P13009) (1226 aa) fasta scores: E(): 3.2e-72, 59.07% id in …	5-methyltetrahydrofolate--homocysteine methyltransferase	419468	1080	yes	reverse
BPSL0387		'Similar to Ralstonia solanacearum hypothetical protein rsc0297 or rs03264 SWALL:Q8Y2N8 (EMBL:AL646058) (85 aa) fasta scores: E(): 7.8e-19, 68.6% id in 86 aa. Possible alternative translational start sites'	hypothetical protein	420736	258	yes	reverse
BPSL0389		'Similar to Streptomyces coelicolor glycerol operon regulatory protein GylR SWALL:GYLR_STRCO (SWALL:P15360) (254 aa) fasta scores: E(): 8e-11, 32.04% id in 259 aa, and to Ralstonia solanacearum probable transcription regulator protein rsc0300 or rs03267 SWALL:Q8Y2N5 (EMBL:AL646058) (290 aa) fasta scores: E(): 1.6e-52, 55% id in 280 aa. CDS is extended at the N-terminus in comparison to S coelicol…	IclR family transcriptional regulator	422574	864	yes	reverse
BPSL0390		'Similar to Ralstonia solanacearum hypothetical protein rsc0301 or rs03268 SWALL:Q8Y2N4 (EMBL:AL646058) (330 aa) fasta scores: E(): 5.7e-101, 76.22% id in 328 aa, and to Xanthomonas campestris dioxygenase xcc0591 SWALL:AAM39907 (EMBL:AF204145) (329 aa) fasta scores: E(): 6e-75, 60.99% id in 323 aa'	fumarylacetoacetate (FAA) hydrolase	423547	993	yes	forward
BPSL0391		Catalyzes the reversible hydration of unsaturated fatty acyl-CoA to beta-hydroxyacyl-CoA	enoyl-CoA hydratase	424758	828	yes	forward
BPSL0393		'Similar to Ralstonia solanacearum hypothetical protein rsc0306 or rs03273 SWALL:Q8Y2M9 (EMBL:AL646058) (391 aa) fasta scores: E(): 2.6e-77, 53.66% id in 382 aa, and to Pseudomonas aeruginosa hypothetical protein pa3241 SWALL:Q9HYZ9 (EMBL:AE004747) (389 aa) fasta scores: E(): 9.9e-52, 42.33% id in 385 aa'	patatin-like phospholipase	426503	1245	yes	forward
BPSL0394		'Similar to Burkholderia cepacia hypothetical protein SWALL:Q9ZGQ4 (EMBL:AF076477) (283 aa) fasta scores: E(): 7e-108, 92.72% id in 275 aa, and to Ralstonia solanacearum hypothetical protein rsc0308 or rs03275 SWALL:Q8Y2M7 (EMBL:AL646058) (289 aa) fasta scores: E(): 1.1e-102, 84.08% id in 289 aa'	hypothetical protein	428395	876	yes	forward
BPSL0395		'Similar to Alcaligenes eutrophus protein required for both lithoautotrophic (hydrogen plus carbon dioxide) and organoautotrophic (formate) growth Aut SWALL:Q43999 (EMBL:U07639) (164 aa) fasta scores: E(): 5.4e-39, 69.32% id in 163 aa, and to Ralstonia solanacearum transferase rsc0309 or rs03276 SWALL:Q8Y2M6 (EMBL:AL646058) (166 aa) fasta scores: E(): 8.9e-40, 70.18% id in 161 aa'	cytidylyltransferase	429411	486	yes	forward
BPSL0397		type III; catalyzes the formation of (R)-4'-phosphopantothenate from (R)-pantothenate in coenzyme A biosynthesis; type III pantothenate kinases are not subject to feedback inhibition from coenzyme A and have a high Km for ATP	pantothenate kinase	430474	780	yes	reverse
BPSL0399		'Similar to Ralstonia solanacearum hypothetical protein rsc3362 or rs02637 SWALL:Q8XU32 (EMBL:AL646074) (276 aa) fasta scores: E(): 2.6e-50, 63.32% id in 259 aa'	hypothetical protein	432590	888	yes	reverse
BPSL0400	cpdB	'Similar to Escherichia coli 2',3'-cyclic-nucleotide 2'-phosphodiesterase precursor CpdB SWALL:CN16_ECOLI (SWALL:P08331) (647 aa) fasta scores: E(): 3.5e-61, 43.32% id in 674 aa, and to Ralstonia solanacearum probable 2',3'-cyclic-nucleotide 2'-phosphodiesterase precursor transmembrane protein rsc3363 or rs02638 SWALL:Q8XU31 (EMBL:AL646074) (681 aa) fasta scores: E(): 5.9e-215, 81.63% id in 675 a…	2',3'-cyclic-nucleotide 2'-phosphodiesterase	433551	2061	yes	reverse
BPSL0401		'Similar to Ralstonia solanacearum probable transmembrane protein rsc0313 or rs03280 SWALL:Q8Y2M2 (EMBL:AL646058) (374 aa) fasta scores: E(): 5.2e-80, 60.81% id in 370 aa, and to Pseudomonas aeruginosa probable permease of ABC transporter pa3211 SWALL:Q9HZ29 (EMBL:AE004744) (381 aa) fasta scores: E(): 2.4e-33, 35.67% id in 384 aa'	hypothetical protein	435877	1125	yes	forward
BPSL0402		'Similar to Ralstonia solanacearum probable ATP-binding ABC transporter protein rsc0314 or rs03281 SWALL:Q8Y2M1 (EMBL:AL646058) (298 aa) fasta scores: E(): 5.7e-54, 61.97% id in 263 aa, and to Pseudomonas aeruginosa probable ATP-binding component of ABC transporter pa3212 SWALL:Q9HZ28 (EMBL:AE004744) (264 aa) fasta scores: E(): 8.9e-44, 52.29% id in 262 aa. CDS is truncated at the N-terminus in c…	ABC transporter ATP-binding protein	436998	843	yes	forward
BPSL0403		'Similar to Ralstonia solanacearum probable signal peptide protein rsc0315 or rs03282 SWALL:Q8Y2M0 (EMBL:AL646058) (330 aa) fasta scores: E(): 3.9e-31, 44.86% id in 321 aa, and to Pseudomonas aeruginosa hypothetical protein Pa3213 pa3213 SWALL:Q9HZ27 (EMBL:AE004744) (312 aa) fasta scores: E(): 5.7e-10, 25.9% id in 305 aa'	ABC transporter	437864	930	yes	forward
BPSL0404		'Similar to Ralstonia solanacearum probable lipoprotein rsc0316 or rs03283 SWALL:Q8Y2L9 (EMBL:AL646058) (211 aa) fasta scores: E(): 1.2e-17, 38.3% id in 201 aa, and to Pseudomonas aeruginosa hypothetical protein pa3214 SWALL:Q9HZ26 (EMBL:AE004744) (214 aa) fasta scores: E(): 2.2e-05, 28.15% id in 206 aa'	lipoprotein	438827	624	yes	forward
BPSL0405		'Similar to Ralstonia solanacearum probable transmembrane protein rsc0317 or rs03284 SWALL:Q8Y2L8 (EMBL:AL646058) (408 aa) fasta scores: E(): 2.6e-53, 44.02% id in 393 aa'	hypothetical protein	439482	1212	yes	forward
BPSL0406		'Similar to Clostridium pasteurianum ferredoxin, 2Fe-2S SWALL:FER2_CLOPA (SWALL:P07324) (102 aa) fasta scores: E(): 7.4e-13, 42% id in 100 aa, and to Ralstonia solanacearum ferredoxin 2Fe-2S protein rsc0329 or rs03296 SWALL:Q8Y2K6 (EMBL:AL646058) (108 aa) fasta scores: E(): 3.7e-27, 65.71% id in 105 aa'	ferredoxin	440799	330	yes	forward
BPSL0407		'Similar to Ralstonia solanacearum probable transmembrane protein rsc0328 or rs03295 SWALL:Q8Y2K7 (EMBL:AL646058) (215 aa) fasta scores: E(): 7.7e-54, 66.35% id in 217 aa, and to Neisseria meningitidis hypothetical protein nma1086 SWALL:Q9JUY1 (EMBL:AL162755) (213 aa) fasta scores: E(): 9.5e-22, 39.23% id in 209 aa'	hypothetical protein	441176	645	yes	forward
BPSL0408		'Similar to Escherichia coli penicillin-binding protein 6 precursor DacC SWALL:DACC_ECOLI (SWALL:P08506) (400 aa) fasta scores: E(): 5.8e-48, 42.21% id in 379 aa, and to Ralstonia solanacearum probable penicillin-binding rsc0327 or rs03294 SWALL:Q8Y2K8 (EMBL:AL646058) (397 aa) fasta scores: E(): 1.8e-79, 58.8% id in 403 aa'	penicillin-binding protein 6	442662	1212	yes	forward
BPSL0409		'Similar to Bacillus licheniformis D-alanine aminotransferase Dat SWALL:DAAA_BACLI (SWALL:P54692) (283 aa) fasta scores: E(): 8.7e-28, 40.42% id in 282 aa, and to Listeria innocua D-alanine aminotransferase lin1660 SWALL:DAAA_LISIN (SWALL:Q92B90) (289 aa) fasta scores: E(): 1.8e-27, 36.74% id in 283 aa'	D-amino acid aminotransferase	443963	948	yes	forward
BPSL0410		'Similar to Ralstonia solanacearum hypothetical protein rsc0326 or rs03293 SWALL:Q8Y2K9 (EMBL:AL646058) (97 aa) fasta scores: E(): 4.2e-17, 53.92% id in 102 aa, and to Neisseria meningitidis hypothetical protein nma1380 or nmb1218 SWALL:Q9JRI4 (EMBL:AL162755) (91 aa) fasta scores: E(): 3.9e-15, 54.11% id in 85 aa'	hypothetical protein	444907	309	yes	forward
BPSL0412		'Poor database matches. Weakly similar to Ralstonia solanacearum hypothetical protein rsc0324 or rs03291 SWALL:Q8Y2L1 (EMBL:AL646058) (119 aa) fasta scores: E(): 0.0043, 29.35% id in 109 aa'	hypothetical protein	446292	327	yes	forward
BPSL0414	lipA	catalyzes the radical-mediated insertion of two sulfur atoms into an acyl carrier protein (ACP) bound to an octanoyl group to produce a lipoyl group	lipoyl synthase	447444	990	yes	forward
BPSL0419		'Similar to Cavia porcellus peroxisomal bifunctional enzyme [includes: enoyl-CoA hydratase; 3,2-trans-enoyl-CoA isomerase; 3-hydroxyacyl-CoA dehydrogenase] EHHADH SWALL:ECHP_CAVPO (SWALL:P55100) (725 aa) fasta scores: E(): 2.1e-66, 40.82% id in 703 aa, and to Rhizobium loti enoyl-CoA hydratase/3-hydroxyacyl-CoA dehydrogenase mll4199 SWALL:Q98EK7 (EMBL:AP003003) (689 aa) fasta scores: E(): 1.1e-11…	trifunctional enoyl-CoA hydratase/3,2-trans-enoyl-CoA isomerase/3-hydroxyacyl-CoA dehydrogenase	453401	2127	yes	forward
BPSL0420		'Similar to Ralstonia solanacearum acyl-CoA dehydrogenase oxidoreductase rsc2045 or rs03610 SWALL:Q8XXR8 (EMBL:AL646068) (398 aa) fasta scores: E(): 3.9e-95, 59.2% id in 402 aa, and to Caulobacter crescentus acyl-CoA dehydrogenase cc1310 SWALL:Q9A8P3 (EMBL:AE005806) (404 aa) fasta scores: E(): 9.4e-81, 49.87% id in 407 aa. Similar to BPSL1228, 58.209% identity (58.794% ungapped) in 402 aa overlap'	hypothetical protein	455582	1209	yes	forward
BPSL0421		'Similar to Ralstonia solanacearum acyl-CoA dehydrogenase oxidoreductase rsc2044 or rs03609 SWALL:Q8XXR9 (EMBL:AL646068) (376 aa) fasta scores: E(): 9e-59, 49.06% id in 373 aa, and to Caulobacter crescentus acyl-CoA dehydrogenase cc1807 SWALL:Q9A7B7 (EMBL:AE005855) (382 aa) fasta scores: E(): 1.7e-42, 38.68% id in 380 aa'	hypothetical protein	456800	1131	yes	forward
BPSL0422		'Similar to Rhizobium meliloti conserved membrane-anchored protein rb0848 or smb21182 SWALL:Q92V66 (EMBL:AL603645) (394 aa) fasta scores: E(): 1.7e-62, 44.33% id in 388 aa, and to Sphingomonas aromaticivorans hypothetical protein ORF1338 SWALL:O86014 (EMBL:AF079317) (388 aa) fasta scores: E(): 1.9e-57, 44.74% id in 371 aa'	CAIB/BAIF family protein	457956	1206	yes	forward
BPSL0423		'Similar to Salmonella typhi membrane protein sty4472 SWALL:Q8Z1R1 (EMBL:AL627282) (104 aa) fasta scores: E(): 5.9e-10, 36.36% id in 99 aa, and to Salmonella typhimurium inner membrane protein stm4274 SWALL:Q8ZKF7 (EMBL:AE008900) (104 aa) fasta scores: E(): 5.9e-10, 36.36% id in 99 aa'	hypothetical protein	459602	306	yes	forward
BPSL0424	actP	member of the sodium:solute symporter family; cotranscribed with the acs gene which encodes acetyl coenzyme A synthase; mutations affect acetate uptake	acetate permease	459919	1716	yes	forward
BPSL0425	dctA	involved in the transport of C4-dicarboxylates across the membrane	C4-dicarboxylate transporter DctA	462002	1287	yes	forward
BPSL0426	dctB	'Possible alternative translational start site. Similar to Rhizobium leguminosarum C4-dicarboxylate transport sensor protein DctB SWALL:DCTB_RHILE (SWALL:P10047) (622 aa) fasta scores: E(): 8.5e-47, 37.99% id in 629 aa, and to Ralstonia solanacearum probable C4-dicarboxylate transport sensor kinase transcription regulator protein rsc0331 or rs03298 SWALL:Q8Y2K4 (EMBL:AL646058) (665 aa) fasta scor…	C4-dicarboxylate transport sensor protein	463291	2034	yes	forward
BPSL0427	dctD	'Similar to Rhizobium meliloti C4-dicarboxylate transport transcriptional regulatory protein DctD SWALL:DCTD_RHIME (SWALL:P13632) (460 aa) fasta scores: E(): 7.2e-76, 49.23% id in 455 aa, and to Ralstonia solanacearum probable C4-dicarboxylate transport response regulator transcription regulator protein rsc0332 or rs03299 SWALL:Q8Y2K3 (EMBL:AL646058) (438 aa) fasta scores: E(): 4.8e-109, 69.81% i…	C4-dicarboxylate transport transcriptional regulatory protein	465373	1356	yes	forward
BPSL0428		'Similar to Neisseria meningitidis periplasmic protein nma0493 SWALL:Q9JW89 (EMBL:AL162753) (162 aa) fasta scores: E(): 2.8e-17, 41.4% id in 157 aa, and to the C-terminal region of Ralstonia solanacearum transmembrane protein rsc0333 or rs03300 SWALL:Q8Y2K2 (EMBL:AL646058) (213 aa) fasta scores: E(): 5.4e-38, 60.77% id in 181 aa'	hypothetical protein	466844	537	yes	reverse
BPSL0429		'Similar to Ralstonia solanacearum transmembrane protein rsc0335 or rs03302 SWALL:Q8Y2K0 (EMBL:AL646058) (189 aa) fasta scores: E(): 1.2e-11, 36.86% id in 198 aa'	hypothetical protein	467673	591	yes	forward
BPSL0430		'Similar to Anabaena sp. hypothetical protein ALR2045 SWALL:Q8YVD3 (EMBL:AP003588) (253 aa) fasta scores: E(): 3.7e-19, 33.64% id in 214 aa, and to Pseudomonas fluorescens thioesterase PltG SWALL:Q9X3R5 (EMBL:AF081920) (260 aa) fasta scores: E(): 4.6e-18, 31.07% id in 251 aa'	thioesterase	468949	780	yes	reverse
BPSL0431		'Similar to Vibrio cholerae hypothetical protein vca0382 SWALL:Q9KMH2 (EMBL:AE004374) (141 aa) fasta scores: E(): 4.6e-16, 42.06% id in 126 aa, and to Methanobacterium thermoautotrophicum N-terminal acetyltransferase complex, subunit Ard1 MTH999 SWALL:O27080 (EMBL:AE000872) (156 aa) fasta scores: E(): 0.0022, 31.46% id in 143 aa'	acetyltransferase (GNAT) family protein	470209	465	yes	forward
BPSL0433		'Similar to Ralstonia solanacearum hypothetical protein rsc0340 or rs03307 SWALL:Q8Y2J5 (EMBL:AL646058) (87 aa) fasta scores: E(): 1.8e-15, 69.73% id in 76 aa, and to Pseudomonas aeruginosa hypothetical protein pa5289 SWALL:Q9HTR5 (EMBL:AE004941) (86 aa) fasta scores: E(): 1.5e-07, 50.61% id in 81 aa'	hypothetical protein	472842	252	yes	reverse
BPSL0434	glnB1	'Similar to Klebsiella pneumoniae nitrogen regulatory protein P-II GlnB SWALL:GLNB_KLEPN (SWALL:P11671) (112 aa) fasta scores: E(): 2.2e-26, 70.53% id in 112 aa, and to Ralstonia solanacearum probable nitrogen regulatory P-II transcription regulator protein rsc0342 or rs06099 SWALL:Q8Y2J3 (EMBL:AL646058) (112 aa) fasta scores: E(): 1.1e-32, 84.82% id in 112 aa. Similar to BPSL1027, 75.000% identi…	nitrogen regulatory protein P-II 1	473462	339	yes	forward
BPSL0436	gshA	'Similar to Thiobacillus ferrooxidans glutamate--cysteine ligase GshA SWALL:Q56277 (EMBL:U81808) (436 aa) fasta scores: E(): 3.8e-78, 50.59% id in 419 aa, and to Ralstonia solanacearum hypothetical protein rsc0344 or rs03311 SWALL:Q8Y2J1 (EMBL:AL646058) (431 aa) fasta scores: E(): 2e-125, 71.86% id in 430 aa'	glutamate--cysteine ligase	475711	1329	yes	forward
BPSL0437	gshB	'catalyzes the second step in the glutathione biosynthesis pathway, where it synthesizes ATP + gamma-L-glutamyl-L-cysteine + glycine = ADP + phosphate + glutathione'	glutathione synthetase	477067	957	yes	forward
BPSL0438		'Similar to the N-terminal region of Escherichia coli PTS system, mannose-specific IIab component ManX or PtsL or GptB SWALL:PTNA_ECOLI (SWALL:P08186) (322 aa) fasta scores: E(): 0.00046, 32.46% id in 154 aa, and to the full length Ralstonia solanacearum hypothetical protein rsc0346 or rs03313 SWALL:Q8Y2J0 (EMBL:AL646058) (169 aa) fasta scores: E(): 1.2e-23, 63.28% id in 128 aa. CDS is truncated …	PTS system sugar-specific transporter subunit IIA	478196	474	yes	forward
BPSL0439	ptsH	'Similar to Escherichia coli Salmonella typhimurium, and Salmonella typhi phosphocarrier protein HPr or PtsH SWALL:PTHP_ECOLI (SWALL:P07006) (85 aa) fasta scores: E(): 3.2e-08, 40.96% id in 83 aa, and to Alcaligenes eutrophus phosphocarrier protein hpr phbH SWALL:PTHP_ALCEU (SWALL:P23537) (89 aa) fasta scores: E(): 2.8e-26, 79.77% id in 89 aa'	phosphocarrier protein HPr	478746	270	yes	forward
BPSL0441		'ATP-dependent adenylate transferase, transfers adenyl moiety to the MoeD subunit of molybdopterin synthase'	molybdopterin biosynthesis protein MoeB	481271	759	yes	reverse
BPSL0443	gpmA	'2,3-bisphosphoglycerate-dependent; catalyzes the interconversion of 2-phosphoglycerate to 3-phosphoglycerate'	2,3-bisphosphoglycerate-dependent phosphoglycerate mutase	483929	750	yes	reverse
BPSL0444		'Similar to Ralstonia solanacearum probable transmembrane protein rsc0354 or rs03321 SWALL:Q8Y2I2 (EMBL:AL646058) (151 aa) fasta scores: E(): 8.6e-30, 60.14% id in 138 aa, and to Xanthomonas axonopodis hypothetical protein xac0220 SWALL:AAM35112 (EMBL:AE011647) (144 aa) fasta scores: E(): 3.2e-14, 40.94% id in 127 aa'	hypothetical protein	484812	408	yes	forward
BPSL0445	grxC	'Similar to Escherichia coli glutaredoxin 3 GrxC SWALL:GLR3_ECOLI (SWALL:P37687) (82 aa) fasta scores: E(): 1.6e-11, 48.14% id in 81 aa, and to Ralstonia solanacearum probable glutaredoxin 3 rsc0355 or rs03322 SWALL:Q8Y2I1 (EMBL:AL646058) (85 aa) fasta scores: E(): 1.3e-23, 75.29% id in 85 aa'	glutaredoxin 3	485231	261	yes	forward
BPSL0446	secB	molecular chaperone that is required for the normal export of envelope proteins out of the cell cytoplasm; in Escherichia coli this proteins forms a homotetramer in the cytoplasm and delivers proteins to be exported to SecA	preprotein translocase subunit SecB	485608	480	yes	forward
BPSL0447	gpsA	[NAD(P)+]; catalyzes the NAD(P)H-dependent reduction of glycerol 3-phosphate to glycerone phosphate	NAD(P)H-dependent glycerol-3-phosphate dehydrogenase	486113	999	yes	forward
BPSL0448		'Similar to Chlorobium tepidum histone macro-H2A1-related protein ct2219 SWALL:AAM73435 (EMBL:AE012967) (172 aa) fasta scores: E(): 1.9e-36, 63.25% id in 166 aa, and to Pseudomonas aeruginosa hypothetical protein pa3693 SWALL:Y0J3_PSEAE (SWALL:Q9HXU7) (173 aa) fasta scores: E(): 5.6e-34, 63.75% id in 160 aa'	Appr-1-p processing enzyme family protein	487264	534	yes	forward
BPSL0449		'Similar to Ralstonia solanacearum tRNA/rRNA methyltransferase rsc0358 or rs03326 SWALL:Q8Y2H8 (EMBL:AL646058) (156 aa) fasta scores: E(): 1.2e-49, 78.84% id in 156 aa, and to Neisseria meningitidis RNA methyltransferase, TrmH family nmb0268 SWALL:Q9K199 (EMBL:AE002383) (154 aa) fasta scores: E(): 2.4e-37, 60% id in 155 aa'	SpoU rRNA methylase	488217	471	yes	reverse
BPSL0450		'Similar to Haemophilus influenzae competence protein F Comf SWALL:COMF_HAEIN (SWALL:P31773) (229 aa) fasta scores: E(): 5e-10, 30.31% id in 221 aa, and to Ralstonia solanacearum competence protein F-related protein rsc0359 or rs03327 SWALL:Q8Y2H7 (EMBL:AL646058) (240 aa) fasta scores: E(): 4.8e-28, 47.52% id in 242 aa'	hypothetical protein	488743	729	yes	reverse
BPSL0451		'Similar to the C-terminal region of Ralstonia solanacearum biotin synthesis protein rsc0360 or rs03328 SWALL:Q8Y2H6 (EMBL:AL646058) (367 aa) fasta scores: E(): 4.4e-51, 50.31% id in 320 aa, and to the full length Xanthomonas campestris biotin synthesis protein xcc0383 SWALL:AAM39702 (EMBL:AE012134) (294 aa) fasta scores: E(): 4.6e-16, 37.84% id in 288 aa. Weakly similar to Escherichia coli bioti…	hypothetical protein	489594	966	yes	forward
BPSL0452		'Similar to Ralstonia solanacearum probable transmembrane protein rsc0361 or rs03329 SWALL:Q8Y2H5 (EMBL:AL646058) (171 aa) fasta scores: E(): 3.2e-21, 45.39% id in 163 aa, and to Brucella melitensis hypothetical membrane spanning protein bmei1783 SWALL:Q8YEU4 (EMBL:AE009611) (179 aa) fasta scores: E(): 0.00072, 25.56% id in 176 aa'	hypothetical protein	490757	516	yes	forward
BPSL0453		'No significant database matches to the full length CDS. N-terminal region is similar to Paracoccus denitrificans cytochrome c oxidase polypeptide II precursor CtaC or CtaB or CoiI SWALL:COX2_PARDE (SWALL:P08306) (298 aa) fasta scores: E(): 1.2e-27, 34.84% id in 287 aa, and Pseudomonas aeruginosa cytochrome c oxidase, subunit II pa0105 SWALL:Q9I727 (EMBL:AE004449) (374 aa) fasta scores: E(): 9.4e…	cytochrome c oxidase	491322	1578	yes	forward
BPSL0454	ctaD	'Similar to Bradyrhizobium japonicum cytochrome c oxidase polypeptide I CtaD or CoxA SWALL:COX1_BRAJA (SWALL:P31833) (541 aa) fasta scores: E(): 2.6e-121, 55.88% id in 544 aa, and to Ralstonia solanacearum probable cytochrome c oxidase polypeptide I rsc0363 or rs03331 SWALL:Q8Y2H3 (EMBL:AL646058) (534 aa) fasta scores: E(): 3e-186, 84.86% id in 535 aa. Similar to BPSS0086, 78.719% identity (79.31…	cytochrome c oxidase polypeptide I	492943	1608	yes	forward
BPSL0455		'Similar to Ralstonia solanacearum hypothetical transmembrane protein rsc0364 or rs03332 SWALL:Q8Y2H2 (EMBL:AL646058) (43 aa) fasta scores: E(): 0.86, 39.39% id in 33 aa'	hypothetical protein	494619	141	yes	forward
BPSL0456		involved in the insertion of copper into subunit I of cytochrome C oxidase	cytochrome c oxidase assembly protein	494781	606	yes	forward
BPSL0457		'Similar to Ralstonia solanacearum probable transmembrane protein rsc0366 or rs03334 SWALL:Q8Y2H0 (EMBL:AL646058) (70 aa) fasta scores: E(): 4.5e-12, 58.73% id in 63 aa'	hypothetical protein	495406	201	yes	forward
BPSL0458		'Similar to Salmo salar cytochrome c oxidase polypeptide III CoxIII SWALL:COX3_SALSA (SWALL:Q36860) (261 aa) fasta scores: E(): 2.4e-28, 42.02% id in 276 aa, and to Ralstonia solanacearum probable cytochrome c oxidase subunit III transmembrane protein rsc0367 or rs03335 SWALL:Q8Y2G9 (EMBL:AL646058) (286 aa) fasta scores: E(): 1.4e-87, 72.04% id in 279 aa'	cytochrome c oxidase subunit III	495741	858	yes	forward
BPSL0458a		'Similar to Ralstonia solanacearum probable transmembrane protein rsc0368 or rs03336 SWALL:Q8Y2G8 (EMBL:AL646058) (69 aa) fasta scores: E(): 9.7e-14, 63.76% id in 69 aa, and to Xanthomonas campestris hypothetical protein Xcc3828 SWALL:Q8P483 (EMBL:AE012503) (72 aa) fasta scores: E(): 2.5e-05, 35.71% id in 70 aa'	hypothetical protein	496758	210	yes	reverse
BPSL0459		'Similar to Ralstonia solanacearum transmembrane cytochrome oxidase complex biogenesis factor transmembrane protein rsc0369 or rs03337 SWALL:Q8Y2G7 (EMBL:AL646058) (256 aa) fasta scores: E(): 6.5e-33, 43.62% id in 243 aa, and to Rhizobium loti hypothetical protein mlr7500 SWALL:Q985W4 (EMBL:AP003011) (251 aa) fasta scores: E(): 6.8e-11, 29.67% id in 246 aa. Possible alternative translational star…	hypothetical protein	497055	714	yes	forward
BPSL0460		'Similar to Ralstonia solanacearum probable transmembrane protein rsc0370 or rs03338 SWALL:Q8Y2G6 (EMBL:AL646058) (215 aa) fasta scores: E(): 6.2e-38, 52.7% id in 203 aa, and to Xanthomonas axonopodis hypothetical protein xac3881 SWALL:AAM38723 (EMBL:AE012037) (191 aa) fasta scores: E(): 6.1e-06, 26.56% id in 192 aa'	hypothetical protein	497830	645	yes	forward
BPSL0461		'Similar to Ralstonia solanacearum heme O oxygenase CtaA SWALL:Q8Y2G5 (EMBL:AL646058) (363 aa) fasta scores: E(): 4.5e-83, 63.63% id in 330 aa, and to Pseudomonas aeruginosa hypothetical protein pa0112 SWALL:Q9I720 (EMBL:AE004449) (357 aa) fasta scores: E(): 1.1e-50, 45.59% id in 329 aa'	cytochrome oxidase assembly protein	498578	1050	yes	forward
BPSL0462		converts protoheme IX and farnesyl diphosphate to heme O	protoheme IX farnesyltransferase	499640	903	yes	forward
BPSL0463		'Similar to Ralstonia solanacearum probable lipoprotein rsc0373 or rs03341 SWALL:Q8Y2G3 (EMBL:AL646058) (200 aa) fasta scores: E(): 5.3e-49, 64.76% id in 193 aa> Internal region is similar to Homo sapiens mitochondrial, cytochrome c oxidase subunit II processing protein SCO2 SWALL:SCO2_HUMAN (SWALL:O43819) (266 aa) fasta scores: E(): 8e-17, 35.67% id in 171 aa'	lipoprotein	500562	618	yes	forward
BPSL0464		'Similar to Streptomyces coelicolor hypothetical protein sco6725 or SC5f2A.08c SWALL:Q9X7N1 (EMBL:AL049587) (98 aa) fasta scores: E(): 2.1e-13, 50% id in 90 aa, and to Rhizobium loti hypothetical protein mlr3009 SWALL:Q98H68 (EMBL:AP003000) (101 aa) fasta scores: E(): 1.8e-10, 42.9% id in 91 aa'	hypothetical protein	501259	294	yes	reverse
BPSL0466		'Similar to Pasteurella haemolytica outer membrane lipoprotein 3 precursor PlpC SWALL:PLPC_PASHA (SWALL:Q08870) (263 aa) fasta scores: E(): 5.1e-41, 49.41% id in 257 aa, and to the C-terminal region of Ralstonia solanacearum outermembrane signal peptide protein rsc3386 or rs06100 SWALL:Q8XU08 (EMBL:AL646075) (529 aa) fasta scores: E(): 5.9e-63, 66.79% id in 268 aa. Similar to BPSS0266, 63.806% id…	hypothetical protein	503529	819	yes	forward
BPSL0467		'Similar to Ralstonia solanacearum hypothetical signal peptide protein rsc1740 or rs02928 SWALL:Q8XYL8 (EMBL:AL646066) (329 aa) fasta scores: E(): 1.2e-77, 74.77% id in 329 aa, and to Pseudomonas aeruginosa hypothetical protein pa3836 SWALL:Q9HXG8 (EMBL:AE004801) (325 aa) fasta scores: E(): 2.9e-70, 67.83% id in 314 aa'	hypothetical protein	504598	972	yes	forward
BPSL0468		'Similar to Ralstonia solanacearum transmembrane ABC transporter protein rsc1739 or rs02927 SWALL:Q8XYL9 (EMBL:AL646066) (303 aa) fasta scores: E(): 3.9e-90, 83.83% id in 297 aa. Weakly similar to the C-terminal region of Escherichia coli ribose transport system permease RbsC SWALL:RBSC_ECOLI (SWALL:P04984) (321 aa) fasta scores: E(): 5.1e-08, 23.81% id in 294 aa'	branched-chain amino acid ABC transporter permease	505878	897	yes	forward
BPSL0469		'Similar to Ralstonia solanacearum probable ATP-binding ABC transporter protein rsc1738 or rs02926 SWALL:Q8XYM0 (EMBL:AL646066) (264 aa) fasta scores: E(): 1.3e-71, 84.47% id in 264 aa, and to the N-terminal region Escherichia coli sulfate transport ATP-binding protein CysA SWALL:CYSA_ECOLI (SWALL:P16676) (365 aa) fasta scores: E(): 2.8e-12, 33.79% id in 219 aa'	ABC transporter ATP-binding protein	506775	795	yes	forward
BPSL0473		'Similar to Pseudomonas aeruginosa hypothetical protein pa5220 SWALL:Q9HTX0 (EMBL:AE004935) (273 aa) fasta scores: E(): 8.4e-70, 65.68% id in 271 aa'	hypothetical protein	513456	822	yes	reverse
BPSL0474		'Similar to Pseudomonas aeruginosa hypothetical protein pa5219 SWALL:Q9HTX1 (EMBL:AE004935) (397 aa) fasta scores: E(): 2.9e-62, 48.59% id in 391 aa. Weakly similar to Streptomyces lividans chloramphenicol resistance protein CmlR SWALL:CMLR_STRLI (SWALL:P31141) (392 aa) fasta scores: E(): 1.6e-09, 26.79% id in 377 aa'	transporter	514321	1194	yes	reverse
BPSL0475		'Similar to Pseudomonas syringae hypothetical protein SWALL:Q52580 (EMBL:U27310) (327 aa) fasta scores: E(): 6.8e-20, 32.71% id in 321 aa. C-terminus is weakly similar to the C-terminal region of Synechocystis sp. fatty acid desaturase DesA SWALL:DESA_SYNY3 (SWALL:P20388) (351 aa) fasta scores: E(): 8.7e-07, 28.91% id in 249 aa'	fatty acid desaturase	515716	1032	yes	reverse
BPSL0476		'Similar to Haemophilus influenzae diaminobutyrate--2-oxoglutarate aminotransferase Dat SWALL:DAT_HAEIN (SWALL:P44951) (454 aa) fasta scores: E(): 2.2e-76, 49.51% id in 412 aa, and to Rhizobium meliloti diaminobutyrate--2-oxoglutarate aminotransferase RhbA SWALL:RHBA_RHIME (SWALL:Q9Z3R2) (470 aa) fasta scores: E(): 4.9e-91, 54.4% id in 443 aa. Similar to BPSS1635, 56.019% identity (56.674% ungapp…	diaminobutyrate--2-oxoglutarate aminotransferase	516793	1353	yes	reverse
BPSL0477			hypothetical protein	518190	534	yes	reverse
BPSL0478		'No significant database matches to the full length CDS. C-terminus is similar to the C-terminal regions of Rhizobium meliloti ABC transporter permease rb0870 or smb21204 SWALL:Q92V47 (EMBL:AL603645) (370 aa) fasta scores: E(): 7.5e-09, 28.5% id in 228 aa, and Brucella melitensis daunorubicin resistance transmembrane protein bmeii0801 SWALL:Q8YBT5 (EMBL:AE009714) (379 aa) fasta scores: E(): 2.9e-…	hypothetical protein	518798	1092	yes	reverse
BPSL0480		'Similar to Pseudomonas syringae syringomycin biosynthesis regulatory protein SyrP SWALL:P97053 (EMBL:U88574) (353 aa) fasta scores: E(): 1.9e-25, 35.54% id in 332 aa, and to Streptomyces verticillus SyrP-like protein SWALL:Q9FB16 (EMBL:AF210249) (339 aa) fasta scores: E(): 3.1e-32, 37.5% id in 320 aa'	hypothetical protein	520931	1068	yes	reverse
BPSL0481		'Similar to the N-terminal regions of Deinococcus radiodurans methyltransferase dr0026 SWALL:Q9RYC4 (EMBL:AE001866) (269 aa) fasta scores: E(): 1.1e-08, 36.36% id in 209 aa, and Amycolatopsis mediterranei methyltransferase SWALL:O52570 (EMBL:AF040570) (272 aa) fasta scores: E(): 1.5e-05, 30.8% id in 224 aa'	hypothetical protein	521995	666	yes	reverse
BPSL0482		'Similar to Corynebacterium glutamicum 2-methylcitrate synthase 2 PrpC2 or cgl0659 SWALL:BAB98052 (EMBL:AF434799) (383 aa) fasta scores: E(): 6.2e-07, 26.81% id in 358 aa, and to Antarctic bacterium DS2-3R citrate synthase GltA or CisY SWALL:CISY_ABDS2 (SWALL:O34002) (379 aa) fasta scores: E(): 0.004, 23.59% id in 356 aa'	hypothetical protein	522700	1152	yes	reverse
BPSL0483		'Similar to Mycobacterium tuberculosis acyl-CoA dehydrogenase rv0244c or mtv034.10c or mt0258 SWALL:O53666 (EMBL:AL021929) (611 aa) fasta scores: E(): 2.2e-44, 32.47% id in 622 aa, and to Pseudomonas aeruginosa probable acyl-CoA dehydrogenase pa1284 SWALL:Q9I460 (EMBL:AE004558) (606 aa) fasta scores: E(): 2.3e-43, 33.49% id in 612 aa'	hypothetical protein	523853	1872	yes	reverse
BPSL0484		'Weakly similar to Escherichia coli 3-oxoacyl-[acyl-carrier-protein] synthase III FabH SWALL:FABH_ECOLI (SWALL:P24249) (317 aa) fasta scores: E(): 1.2, 24.28% id in 313 aa, and to Streptomyces coelicolor acyl carrier protein synthase sco3246 or SCE29.15c SWALL:Q9Z4Y5 (EMBL:AL035707) (330 aa) fasta scores: E(): 2.4e-06, 28.42% id in 299 aa'	hypothetical protein	525721	1041	yes	reverse
BPSL0485		'Similar to Agrobacterium tumefaciens long-chain fatty acid-CoA ligase fadd or atu1672 or AGR_C_3078 SWALL:Q8UET3 (EMBL:AE009124) (510 aa) fasta scores: E(): 5e-60, 39.18% id in 513 aa, and to the N-terminal region of Pseudomonas syringae syringomycin biosynthesis enzyme 1 SyrB1 SWALL:Q52400 (EMBL:U25130) (614 aa) fasta scores: E(): 9.5e-30, 30.71% id in 521 aa. Simlar to the C-terminal region of…	AMP-binding enzyme	526779	1569	yes	reverse
BPSL0486		'Similar to Pseudomonas aeruginosa diaminopimelate decarboxylase LysA SWALL:DCDA_PSEAE (SWALL:P19572) (415 aa) fasta scores: E(): 5e-06, 27.2% id in 386 aa, and to Xanthomonas axonopodis diaminopimelate decarboxylase xac3181 SWALL:Q8PHR8 (EMBL:AE011963) (398 aa) fasta scores: E(): 1.7e-09, 27.34% id in 395 aa'	pyridoxal-dependent decarboxylase	528355	1197	yes	reverse
BPSL0488		'Weakly similar to Streptomyces coelicolor membrane protein sco5299 or SC6G9.34 SWALL:Q9XAE8 (EMBL:AL079356) (312 aa) fasta scores: E(): 7e-07, 24.83% id in 302 aa, and to Synechocystis sp. hypothetical protein SLL0265 SWALL:P74402 (EMBL:D90914) (301 aa) fasta scores: E(): 0.29, 22.55% id in 266 aa'	hypothetical protein	530544	942	yes	reverse
BPSL0489			hypothetical protein	531546	567	yes	reverse
BPSL0491		'Similar to Cylindrotheca sp. acyl carrier protein AcpP or Acl1 or Acp SWALL:ACP_CYLSN (SWALL:P27060) (80 aa) fasta scores: E(): 4.5, 36.36% id in 66 aa'	acyl carrier protein	533029	249	yes	reverse
BPSL0493		'Similar to Burkholderia cepacia amino acid activating protein required for lipopeptide antibiotic production AfcA SWALL:Q9ZGQ2 (EMBL:AF076477) (587 aa) fasta scores: E(): 6.1e-106, 50.68% id in 586 aa, and to the N-terminal region of Myxococcus xanthus saframycin Mx1 synthetase B SafB SWALL:Q50857 (EMBL:U24657) (1770 aa) fasta scores: E(): 2.4e-41, 32.09% id in 567 aa'	AMP-binding enzyme	534523	1767	yes	reverse
BPSL0494		'Similar to Bacillus subtilis als operon regulatory protein AlsR SWALL:ALSR_BACSU (SWALL:Q04778) (302 aa) fasta scores: E(): 1.3e-26, 33.33% id in 288 aa, and to Pseudomonas aeruginosa probable transcriptional regulator pa5218 SWALL:Q9HTX2 (EMBL:AE004934) (304 aa) fasta scores: E(): 7.6e-45, 48.09% id in 289 aa'	LysR family transcriptional regulator	536723	924	yes	forward
BPSL0495		'Similar to Pseudomonas aeruginosa probable transcriptional regulator pa3757 SWALL:Q9HXN8 (EMBL:AE004794) (247 aa) fasta scores: E(): 3.5e-49, 58.65% id in 237 aa, and to Xanthomonas axonopodis GnrR family transcriptional regulator xac0711 SWALL:AAM35600 (EMBL:AE011701) (255 aa) fasta scores: E(): 1e-41, 50.6% id in 247 aa. Similar to BPSL0891, 62.500% identity (62.500% ungapped) in 240 aa overla…	GntR family transcriptional regulator	538359	765	yes	forward
BPSL0496		'Similar to Escherichia coli N-acetylglucosamine-6-phosphate deacetylase NagA SWALL:NAGA_ECOLI (SWALL:P15300) (382 aa) fasta scores: E(): 5.2e-23, 34.12% id in 337 aa, and to Pseudomonas aeruginosa probable N-acetylglucosamine-6-phosphate deacetylase pa3758 SWALL:Q9HXN7 (EMBL:AE004794) (363 aa) fasta scores: E(): 6.3e-93, 68.14% id in 361 aa'	N-acetylglucosamine-6-phosphate deacetylase	539222	1104	yes	forward
BPSL0500A		'Similar to Bordetella pertussis exported protein SWALL:Q7W092 (EMBL:BX640411) (41 aa) fasta scores: E(): 1.1e-07, 71.42% id in 28 aa, and to Shewanella oneidensis conserved hypothetical protein SWALL:Q8EC60 (EMBL:AE015765) (38 aa) fasta scores: E(): 2.4e-07, 61.29% id in 31 aa'	hypothetical protein	550381	99	yes	reverse
BPSL0501	cydB	'Similar to Escherichia coli cytochrome d ubiquinol oxidase subunit II CydB or Cyd-2 SWALL:CYDB_ECOLI (SWALL:P11027) (379 aa) fasta scores: E(): 1.6e-77, 52.91% id in 378 aa, and to Caulobacter crescentus cytochrome d ubiquinol oxidase subunit II cc0763 SWALL:Q9AA43 (EMBL:AE005752) (383 aa) fasta scores: E(): 1.1e-84, 59.57% id in 376 aa'	cytochrome d ubiquinol oxidase subunit II	550570	1137	yes	reverse
BPSL0502	cydA	'Similar to Escherichia coli cytochrome d ubiquinol oxidase subunit I CydA or Cyd-1 SWALL:CYDA_ECOLI (SWALL:P11026) (522 aa) fasta scores: E(): 6e-137, 64.87% id in 521 aa, and to Azotobacter vinelandii cytochrome d ubiquinol oxidase subunit I CydA SWALL:CYDA_AZOVI (SWALL:Q09049) (537 aa) fasta scores: E(): 6.2e-143, 68.66% id in 517 aa'	cytochrome d ubiquinol oxidase subunit I	551744	1596	yes	reverse
BPSL0504	rpoH	binds with the catalytic core of RNA polymerase to produce the holoenzyme; this sigma factor is responsible for the expression of heat shock promoters	RNA polymerase factor sigma-32	554069	936	yes	reverse
BPSL0505		'Similar to Ralstonia solanacearum probable signal peptide protein rsp1201 or rs03145 SWALL:Q8XQM1 (EMBL:AL646083) (187 aa) fasta scores: E(): 1.3e-20, 38.25% id in 183 aa'	hypothetical protein	555369	570	yes	forward
BPSL0506		'Similar to Ralstonia solanacearum hypothetical protein rsc3100 or rs00553 SWALL:Q8XUT5 (EMBL:AL646073) (131 aa) fasta scores: E(): 0.88, 29.82% id in 114 aa'	hypothetical protein	555959	408	yes	forward
BPSL0507		'N-terminus is similar to the N-terminal region of Saccharomyces cerevisiae 2-isopropylmalate synthase LEU4 SWALL:LEU1_YEAST (SWALL:P06208) (619 aa) fasta scores: E(): 1.8e-95, 56.1% id in 442 aa. Similar to Ralstonia solanacearum 2-isopropylmalate synthase 2 rsp0322 or rs05445 SWALL:Q8XSZ5 (EMBL:AL646078) (576 aa) fasta scores: E(): 8.2e-119, 58.87% id in 552 aa'	2-isopropylmalate synthase	556693	1641	yes	reverse
BPSL0508		'No significant database matches to the full length CDS. C-terminus is similar to the C-terminal region of Anabaena sp. hypothetical protein ALL0878 SWALL:Q8YYH2 (EMBL:AP003583) (272 aa) fasta scores: E(): 2.4e-12, 30.18% id in 222 aa, and to Streptomyces coelicolor acetyltransferase sco7150 or sc9a4.12C SWALL:Q9FBU1 (EMBL:AL391072) (278 aa) fasta scores: E(): 2.4e-06, 30.83% id in 240 aa. Simila…	acetyltransferase (GNAT) family protein	558768	849	yes	reverse
BPSL0509		'Similar to Yersinia pestis glycosyl transferase ypo2522 SWALL:Q8ZDN8 (EMBL:AJ414152) (319 aa) fasta scores: E(): 5.8e-38, 43.33% id in 300 aa, and weakly similar Bradyrhizobium japonicum anthranilate phosphoribosyltransferase TrpD SWALL:TRPD_BRAJA (SWALL:P94326) (337 aa) fasta scores: E(): 4.7e-06, 24.41% id in 299 aa'	glycosyl transferase	560230	981	yes	reverse
BPSL0510		'Similar to Klebsiella pneumoniae nitrate reductase NasA SWALL:NASA_KLEPN (SWALL:Q06457) (866 aa) fasta scores: E(): 9.5e-90, 40.97% id in 947 aa, and to Xanthomonas campestris nitrate reductase xcc2009 SWALL:AAM41298 (EMBL:AE012305) (912 aa) fasta scores: E(): 6.1e-181, 56.06% id in 931 aa'	nitrate reductase	561207	2856	yes	reverse
BPSL0511		'Similar to Bacillus subtilis assimilatory nitrite reductase [NAD(P)H] small subunit NasE or NirD SWALL:NASE_BACSU (SWALL:P42436) (106 aa) fasta scores: E(): 9.4e-09, 34.69% id in 98 aa, and to Xanthomonas campestris nitrite assimilation small subunit xcc2008 SWALL:AAM41297 (EMBL:AE012305) (119 aa) fasta scores: E(): 7.5e-22, 57.75% id in 116 aa'	nitrite reductase small subunit	564059	396	yes	reverse
BPSL0512		'Similar to the N-terminal region of Klebsiella pneumoniae nitrite reductase [NAD(P)H] NasB SWALL:NIRB_KLEPN (SWALL:Q06458) (957 aa) fasta scores: E(): 2.3e-90, 36.3% id in 785 aa, and to the full length Pseudomonas aeruginosa assimilatory nitrite reductase large subunit pa1781 SWALL:Q9I2W1 (EMBL:AE004603) (816 aa) fasta scores: E(): 0, 74.11% id in 792 aa'	nitrite reductase	564530	2445	yes	reverse
BPSL0513		'Similar to Homo sapiens maleylacetoacetate isomerase GSTZ1 or MAAI SWALL:MAAI_HUMAN (SWALL:O43708) (216 aa) fasta scores: E(): 2.5e-31, 47.39% id in 211 aa, and to Ralstonia solanacearum probable maleylacetoacetate isomerase rsc0384 or rs03352 SWALL:Q8Y2F2 (EMBL:AL646059) (216 aa) fasta scores: E(): 3.5e-54, 63.38% id in 213 aa'	maleylacetoacetate isomerase	567359	645	yes	forward
BPSL0515		'Similar to Ralstonia solanacearum hypothetical protein rsc0389 or rs03357 SWALL:Q8Y2E7 (EMBL:AL646059) (215 aa) fasta scores: E(): 3.1e-31, 52.31% id in 216 aa, and to Xanthomonas campestris hypothetical protein xcc2392 SWALL:AAM41670 (EMBL:AE012348) (207 aa) fasta scores: E(): 6.3e-24, 47.57% id in 206 aa'	hypothetical protein	569731	627	yes	forward
BPSL0516	coaD	Catalyzes the conversion of ATP and pantetheine 4'-phosphate to diphosphate and 3'-dephospho-coA	phosphopantetheine adenylyltransferase	570468	501	yes	forward
BPSL0517	fdx	'Similar to Chromatium vinosum ferredoxin Fdx SWALL:FER_CHRVI (SWALL:P00208) (82 aa) fasta scores: E(): 2.3e-19, 72% id in 75 aa, and to Ralstonia solanacearum probable ferredoxin protein rsc0391 or rs03359 SWALL:Q8Y2E5 (EMBL:AL646059) (82 aa) fasta scores: E(): 6.2e-26, 85.36% id in 82 aa'	ferredoxin	571031	267	yes	forward
BPSL0518		catalyzes the formation of L-histidinol phosphate from imidazole-acetol phosphate and glutamate in histidine biosynthesis	histidinol-phosphate aminotransferase	571467	1071	yes	reverse
BPSL0519	pth	Enables the recycling of peptidyl-tRNAs produced at termination of translation	peptidyl-tRNA hydrolase	572626	606	yes	reverse
BPSL0520		'the Ctc family of proteins consists of two types, one that contains the N-terminal ribosomal protein L25 domain only which in Escherichia coli binds the 5S rRNA while a subset of proteins contain a C-terminal extension that is involved in the stress response'	50S ribosomal protein L25/general stress protein Ctc	573345	615	yes	reverse
BPSL0521	prs	catalyzes the formation of 5-phospho-alpha-D-ribose 1-phosphate from D-ribose 5-phosphate and ATP	ribose-phosphate pyrophosphokinase	574123	957	yes	reverse
BPSL0523	ipk	An essential enzyme in the nonmevalonate pathway of isopentenyl diphosphate and dimethylallyl diphosphate biosynthesis	4-diphosphocytidyl-2C-methyl-D-erythritol kinase	575257	882	yes	reverse
BPSL0525		'Similar to Ralstonia solanacearum hypothetical transmembrane protein rsc0398 or rs03366 SWALL:Q8Y2D8 (EMBL:AL646059) (642 aa) fasta scores: E(): 2.2e-43, 41.42% id in 630 aa> C-terminus is similar to the C-terminal region of Pseudomonas aeruginosa hypothetical protein pa4667 SWALL:YAG7_PSEAE (SWALL:P42810) (590 aa) fasta scores: E(): 1.7e-38, 30.1% id in 558 aa'	hypothetical protein	576792	1821	yes	reverse
BPSL0526	mutM	Involved in base excision repair of DNA damaged by oxidation or by mutagenic agents. Acts as DNA glycosylase that recognizes and removes damaged bases	formamidopyrimidine-DNA glycosylase	578701	831	yes	forward
BPSL0527	mutY	'Similar to Escherichia coli A/G-specific adenine glycosylase MutY or MicA SWALL:MUTY_ECOLI (SWALL:P17802) (350 aa) fasta scores: E(): 6.2e-58, 44.69% id in 349 aa, and to Ralstonia solanacearum probable A/G-specific adenine glycosylase rsc0401 or rs03369 SWALL:Q8Y2D5 (EMBL:AL646059) (362 aa) fasta scores: E(): 7.1e-74, 59.67% id in 367 aa'	A/G-specific adenine glycosylase	579536	1107	yes	forward
BPSL0528		'Similar to Ralstonia solanacearum hypothetical protein rsc0402 or rs03370 SWALL:Q8Y2D4 (EMBL:AL646059) (216 aa) fasta scores: E(): 1.1e-38, 50.72% id in 207 aa. Weakly similar to the N-terminal region of Bacillus subtilis ATP-dependent protease LonA or Lon SWALL:LON1_BACSU (SWALL:P37945) (774 aa) fasta scores: E(): 0.58, 21.35% id in 192 aa'	hypothetical protein	581036	633	yes	reverse
BPSL0529		'Similar to Ralstonia solanacearum hypothetical protein rsc0403 or rs03371 SWALL:Q8Y2D3 (EMBL:AL646059) (296 aa) fasta scores: E(): 4.3e-67, 62.75% id in 298 aa, and to Neisseria meningitidis hypothetical protein nmb0738 SWALL:Q9K080 (EMBL:AE002428) (284 aa) fasta scores: E(): 4.2e-46, 50.87% id in 287 aa'	hypothetical protein	581695	894	yes	reverse
BPSL0530		catalyzes the phosphorylation of the phosphocarrier protein HPr of the bacterial phosphotransferase system	HPr kinase/phosphorylase	582674	969	yes	reverse
BPSL0531		'Similar to Escherichia coli nitrogen regulatory IIA protein PtsN or RpoP SWALL:PTSN_ECOLI (SWALL:P31222) (163 aa) fasta scores: E(): 1.9e-13, 36.3% id in 146 aa, and to Ralstonia solanacearum nitrogen regulatory IIA rsc0406 or rs03374 SWALL:Q8Y2D0 (EMBL:AL646059) (151 aa) fasta scores: E(): 2.6e-44, 78.14% id in 151 aa'	nitrogen regulatory IIA protein	583771	456	yes	reverse
BPSL0532		'Similar to Ralstonia solanacearum sigma-54 modulation protein rsc0407 or rs03375 SWALL:Q8Y2C9 (EMBL:AL646059) (117 aa) fasta scores: E(): 3.8e-25, 64.65% id in 116 aa, and to Alcaligenes eutrophus probable sigma(54) modulation protein SWALL:RP5M_ALCEU (SWALL:P28613) (130 aa) fasta scores: E(): 3.8e-23, 68% id in 100 aa'	PTS system, EIIA component	584513	360	yes	reverse
BPSL0533	rpoN	'sigma factors are initiation factors that promote the attachment of RNA polymerase to specific initiation sites and are then released; sigma 54 factor is responsible for the expression of enzymes involved in nitrogen assimilation and metabolism; the rhizobia often have 2 copies of this sigma factor; in Rhizobium etli RpoN1 shown to be involved in the assimilation of several nitrogen and carbon s…	RNA polymerase factor sigma-54	585022	1509	yes	reverse
BPSL0534		'Similar to Ralstonia solanacearum probable ATP-binding ABC transporter protein rsc0409 or rs03377 SWALL:Q8Y2C7 (EMBL:AL646059) (262 aa) fasta scores: E(): 9.2e-66, 79.11% id in 249 aa, and to Alcaligenes eutrophus hypothetical protein SWALL:Q9EX70 (EMBL:AJ131690) (263 aa) fasta scores: E(): 1.1e-64, 80.4% id in 250 aa'	ABC transporter ATP-binding protein	586699	777	yes	reverse
BPSL0535		'Similar to Ralstonia solanacearum signal peptide protein rsc0410 or rs03378 SWALL:Q8Y2C6 (EMBL:AL646059) (191 aa) fasta scores: E(): 4.2e-29, 52.68% id in 186 aa. N-terminal region is similar to Alcaligenes eutrophus hypothetical protein SWALL:Q9EX71 (EMBL:AJ131690) (155 aa) fasta scores: E(): 6.9e-19, 51.4% id in 142 aa'	OstA-like protein	587472	666	yes	reverse
BPSL0536		'Similar to Ralstonia solanacearum probable transmembrane protein rsc0411 or rs03379 SWALL:Q8Y2C5 (EMBL:AL646059) (210 aa) fasta scores: E(): 2.7e-28, 49.18% id in 183 aa, and to Pseudomonas aeruginosa hypothetical protein pa4459 SWALL:Q9HVV8 (EMBL:AE004860) (190 aa) fasta scores: E(): 8.8e-07, 27.89% id in 190 aa'	hypothetical protein	588156	615	yes	reverse
BPSL0537		'Similar to Ralstonia solanacearum hypothetical protein rsc0412 or rs03380 SWALL:Q8Y2C4 (EMBL:AL646059) (195 aa) fasta scores: E(): 1e-34, 60.47% id in 167 aa, and to Pseudomonas aeruginosa hypothetical protein pa4458 SWALL:Q9HVV9 (EMBL:AE004860) (179 aa) fasta scores: E(): 9.8e-29, 52.9% id in 172 aa'	hypothetical protein	588776	540	yes	reverse
BPSL0538		'Similar to Ralstonia solanacearum hypothetical protein rsc0413 or rs03381 SWALL:Q8Y2C3 (EMBL:AL646059) (333 aa) fasta scores: E(): 5.4e-79, 69.11% id in 327 aa, and to Xanthomonas campestris polysialic acid capsule expression protein xcc2797 SWALL:AAM42069 (EMBL:AE012392) (333 aa) fasta scores: E(): 3.4e-68, 59.69% id in 325 aa. Similar to BPSL2770, 50.649% identity (52.000% ungapped) in 308 aa …	hypothetical protein	589315	984	yes	reverse
BPSL0539		'N-terminal region is similar to Escherichia coli glutathione-regulated potassium-efflux system protein KefB or TrkB SWALL:KEFB_ECOLI (SWALL:P45522) (601 aa) fasta scores: E(): 4.3e-51, 33.63% id in 562 aa. Full length CDS is similar to Ralstonia solanacearum glutathione-regulated potassium-efflux system K+/H+ antiporter transmembrane protein rsc0414 or rs03382 SWALL:Q8Y2C2 (EMBL:AL646059) (659 a…	sodium/hydrogen exchanger family protein	590426	2010	yes	forward
BPSL0540		catalyzes a salvage reaction resulting in the formation of AMP which is metabolically less costly than a de novo synthesis	adenine phosphoribosyltransferase	592519	564	yes	forward
BPSL0541		'Similar to Escherichia coli homoserine/homoserine lactone efflux protein RhtB SWALL:RHTB_ECOLI (SWALL:P27847) (206 aa) fasta scores: E(): 3e-15, 30.1% id in 196 aa, and to Ralstonia solanacearum probable transport transmembrane protein rsc0418 or rs03386 SWALL:Q8Y2B8 (EMBL:AL646059) (206 aa) fasta scores: E(): 1.7e-46, 61.65% id in 206 aa'	LysE type translocator	593176	615	yes	forward
BPSL0542		'Similar to Ralstonia solanacearum hypothetical protein rsc1874 or rs03434 SWALL:Q8XY89 (EMBL:AL646067) (267 aa) fasta scores: E(): 5e-43, 48.88% id in 268 aa, and to the C-terminal region of Arabidopsis thaliana hypothetical protein AT5G19460 SWALL:Q8VXZ0 (EMBL:AY074342) (374 aa) fasta scores: E(): 8.2e-25, 35.58% id in 267 aa'	NUDIX domain-containing protein	593803	858	yes	forward
BPSL0543	purU	produces formate from formyl-tetrahydrofolate which is the major source of formate for PurT in de novo purine nucleotide biosynthesis; has a role in one-carbon metabolism; forms a homohexamer; activated by methionine and inhibited by glycine	formyltetrahydrofolate deformylase	594712	882	yes	forward
BPSL0544		'Similar to Ralstonia solanacearum probable transmembrane protein rsp0411 or rs00868 SWALL:Q8XSQ6 (EMBL:AL646078) (341 aa) fasta scores: E(): 8.7e-43, 44.44% id in 333 aa, and to weakly similar to Listeria monocytogenes hypothetical protein lmo0949 SWALL:Q8Y8F5 (EMBL:AL591977) (348 aa) fasta scores: E(): 6.8e-06, 23.16% id in 341 aa'	hypothetical protein	595892	1035	yes	reverse
BPSL0545	uvrA	'Similar to Neisseria gonorrhoeae excinuclease ABC subunit A UvrA SWALL:UVRA_NEIGO (SWALL:Q50968) (950 aa) fasta scores: E(): 4e-202, 73.84% id in 952 aa, and to Ralstonia solanacearum probable excinuclease ABC subunit A rsc0420 or rs03388 SWALL:Q8Y2B6 (EMBL:AL646059) (954 aa) fasta scores: E(): 0, 84.8% id in 954 aa'	excinuclease ABC subunit A	597178	2868	yes	reverse
BPSL0546		'Similar to Ralstonia solanacearum multidrug-efflux transporter transmembrane protein rsc0421 or rs03389 SWALL:Q8Y2B5 (EMBL:AL646059) (387 aa) fasta scores: E(): 2.8e-94, 67.01% id in 382 aa. Weakly similar to Staphylococcus aureus quinolone resistance protein NorA SWALL:NORA_STAAM (SWALL:P21191) (388 aa) fasta scores: E(): 6.5e-11, 24.73% id in 372 aa'	transporter	600259	1188	yes	forward
BPSL0578		'Weakly similar to Pseudomonas putida, and Pseudomonas sp. carboxymethylenebutenolidase ClcD SWALL:CLCD_PSEPU (SWALL:P11453) (236 aa) fasta scores: E(): 3.7e-05, 24.65% id in 215 aa. Similar to Streptomyces coelicolor hypothetical protein SCO0254 or SCJ9A.33c SWALL:Q9S1N7 (EMBL:AL109972) (246 aa) fasta scores: E(): 1.6e-24, 38.43% id in 242 aa'	dienelactone hydrolase	640044	732	yes	reverse
BPSL0579			hypothetical protein	641118	1581	yes	forward
BPSL0580			hypothetical protein	642860	252	yes	reverse
BPSL0581		'Similar to Ralstonia solanacearum hypothetical protein rsc2699 or rs00020 SWALL:Q8XVX6 (EMBL:AL646071) (105 aa) fasta scores: E(): 1.7e-16, 55.44% id in 101 aa'	hypothetical protein	643284	318	yes	reverse
BPSL0590		'N-terminus is weakly similar to Photorhabdus luminescens insecticidal toxin complex protein TcaC SWALL:O85153 (EMBL:AF046867) (1485 aa) fasta scores: E(): 3.7e-18, 22.82% id in 1472 aa, and to the N-terminal reion of Yersinia pestis insecticidal toxin complex YPO3678 SWALL:Q8ZAV4 (EMBL:AJ414158) (1496 aa) fasta scores: E(): 7.7e-20, 25.34% id in 1227 aa'	hypothetical protein	654015	6096	yes	reverse
BPSL0591		'Internal region is similar to the C-terminal region of Photorhabdus luminescens insecticidal toxin complex protein TccB SWALL:O85156 (EMBL:AF047028) (1565 aa) fasta scores: E(): 0.028, 22.05% id in 544 aa. Contains coiled-coiled domains, residues 520 to 549 and 640 to 666'	hypothetical protein	660132	3285	yes	reverse
BPSL0592			hypothetical protein	664601	384	yes	reverse
BPSL0593			hypothetical protein	665002	438	yes	reverse
BPSL0594			hypothetical protein	665666	348	yes	reverse
BPSL0595			hypothetical protein	666527	366	yes	reverse
BPSL0596		'Poor database matches. N-terminus is weakly similar to the N-terminal region of Streptomyces coelicolor hypothetical protein SCO1806 or SCI33.05c SWALL:Q9AJX1 (EMBL:AL513407) (876 aa) fasta scores: E(): 0.071, 26.79% id in 321 aa'	DNA-binding protein	667140	1008	yes	forward
BPSL0597		'No significant database matches to the full length CDS. N-terminal region is similar to Myxococcus xanthus serine/threonine-protein kinase Pkn2 SWALL:PKN2_MYXXA (SWALL:P54736) (830 aa) fasta scores: E(): 2e-20, 26.44% id in 624 aa. C-terminal region is similar to Rhizobium meliloti adenylate cyclase ra0987 or sma1789 SWALL:Q92Y97 (EMBL:AE007284) (1118 aa) fasta scores: E(): 8.3e-47, 27.54% id in…	protein kinase	668158	4080	yes	forward
BPSL0598			hypothetical protein	672234	363	yes	forward
BPSL0599			hypothetical protein	672598	363	yes	forward
BPSL0600		'Poor database matches. Similar to Streptomyces violaceoruber granaticin biosynthetic gene cluster protein Gra-Orf12 SWALL:Q9ZA45 (EMBL:AJ011500) (751 aa) fasta scores: E(): 6.9e-09, 34.97% id in 729 aa'	hypothetical protein	673052	2301	yes	forward
BPSL0601		'Similar to Ralstonia solanacearum aldolase rsc0806 or rs05016 SWALL:Q8Y184 (EMBL:AL646061) (261 aa) fasta scores: E(): 7.7e-36, 43.52% id in 255 aa, and to an internal region of Homo sapiens alpha adducin ADD1 or ADDA SWALL:ADDA_HUMAN (SWALL:P35611) (737 aa) fasta scores: E(): 9.6e-27, 41.4% id in 256 aa'	aldolase	675422	777	yes	forward
BPSL0602		'No significant database matches to the full length CDS. C-terminus is similar to the C-terminal regions of Pseudomonas aeruginosa hypothetical protein PA0861 SWALL:Q9I580 (EMBL:AE004521) (818 aa) fasta scores: E(): 6.4e-71, 41.01% id in 668 aa, and Rhizobium loti hypothetical protein MLR3171 SWALL:Q98GU5 (EMBL:AP003001) (832 aa) fasta scores: E(): 6.8e-65, 38.74% id in 671 aa'	hypothetical protein	676681	2364	yes	forward
BPSL0603		'Similar to Escherichia coli O-antigen transporter RfbX or Wzx SWALL:RFBX_ECOLI (SWALL:P37746) (415 aa) fasta scores: E(): 4.6e-37, 29.34% id in 409 aa, and to Methanobacterium thermoautotrophicum O-antigen transporter MTH347 SWALL:O26447 (EMBL:AE000819) (420 aa) fasta scores: E(): 1.2e-44, 32.34% id in 405 aa'	polysaccharide biosynthesis protein	679222	1269	yes	reverse
BPSL0604		'Similar to Escherichia coli glycosyltransferase WcaO SWALL:Q9X4C4 (EMBL:AF104912) (393 aa) fasta scores: E(): 1.5e-22, 28.93% id in 356 aa, and to Rhizobium meliloti glycosyltransferase, forming alpha-gylcosyl linkages protein ExpE4 or rb0887 or smb21311 SWALL:P96434 (EMBL:Z79692) (420 aa) fasta scores: E(): 8e-10, 28.57% id in 350 aa'	glycosyl transferase	680567	1197	yes	reverse
BPSL0605	manC	'Similar to Salmonella typhimurium mannose-1-phosphate guanylyltransferase ManC or CpsB or RfbM SWALL:MANC_SALTY (SWALL:P26340) (480 aa) fasta scores: E(): 2.4e-83, 52.26% id in 486 aa, and to Aeromonas hydrophila mannose-1-phosphate guanylyltransferase ManC SWALL:AAM22554 (EMBL:AF343089) (501 aa) fasta scores: E(): 1.2e-88, 47.74% id in 488 aa. Similar to BPSS1835, 63.843% identity (64.644% unga…	mannose-1-phosphate guanylyltransferase	681798	1593	yes	reverse
BPSL0606		'N-terminal region is similar to Escherichia coli protein ElaA SWALL:ELAA_ECOLI (SWALL:P52077) (153 aa) fasta scores: E(): 1.9e-10, 34% id in 150 aa, and to Pseudomonas aeruginosa hypothetical protein PA0115 SWALL:Q9I717 (EMBL:AE004449) (150 aa) fasta scores: E(): 2.2e-10, 34.43% id in 151 aa. CDS is extended at the C-terminus in comparison to orthologues'	hypothetical protein	683387	651	yes	reverse
BPSL0607		'Similar to Actinobacillus actinomycetemcomitans mannosyl transferase Orf7 SWALL:Q9JRR8 (EMBL:AB041266) (372 aa) fasta scores: E(): 1.6e-73, 53.51% id in 370 aa, and to Anabaena sp. mannosyl transferase ALL4830 SWALL:Q8YMU7 (EMBL:AP003597) (379 aa) fasta scores: E(): 3.6e-64, 49.18% id in 370 aa. CDS is extended at the C-terminus in comparison to orthologues. N-terminal region is similar to an in…	glycosyl transferase	684415	1242	yes	forward
BPSL0608		'Similar to Aeromonas hydrophila hypothetical protein SWALL:Q9X647 (EMBL:AF131869) (264 aa) fasta scores: E(): 2.7e-11, 32.66% id in 251 aa'	PAP2 superfamily protein	685684	735	yes	forward
BPSL0609		'Similar to Escherichia coli transcriptional regulatory protein ZraR or HydG SWALL:ZRAR_ECOLI (SWALL:P14375) (441 aa) fasta scores: E(): 9.5e-49, 39.66% id in 416 aa, and to Ralstonia solanacearum sigma-54 interacting transcription regulator protein rsc1186 or rs05718 SWALL:Q8Y058 (EMBL:AL646063) (458 aa) fasta scores: E(): 2.2e-77, 50.83% id in 421 aa. Similar to BPSL2474, 58.652% identity (60.2…	Fis family transcriptional regulator	687163	1389	yes	forward
BPSL0611		'Similar to Agrobacterium tumefaciens mannosidase ATU2575 or AGR_C_4665 SWALL:Q8UCC3 (EMBL:AE009203) (818 aa) fasta scores: E(): 1.9e-138, 46.9% id in 823 aa. Weakly similar to Capra hircus beta-mannosidase precursor MANBA SWALL:MANB_CAPHI (SWALL:Q95327) (879 aa) fasta scores: E(): 1.9e-15, 24.54% id in 770 aa'	glycosyl hydrolase	690579	2520	yes	reverse
BPSL0612		'Similar to Agrobacterium tumefaciens hypothetical protein ATU2574 or AGR_C_4664 SWALL:Q8UCC4 (EMBL:AE009203) (327 aa) fasta scores: E(): 3.4e-48, 43.36% id in 309 aa'	hypothetical protein	693095	1089	yes	reverse
BPSL0613		'Similar to Agrobacterium tumefaciens hypothetical protein ATU2573 or AGR_C_4663 SWALL:Q8UCC5 (EMBL:AE009203) (327 aa) fasta scores: E(): 8.2e-73, 56.23% id in 313 aa'	hypothetical protein	694180	975	yes	reverse
BPSL0614		'Similar to Agrobacterium tumefaciens acyl-CoA dehydrogenase Acd or ATU2572 or AGR_C_4660 SWALL:Q8UCC6 (EMBL:AE009203) (393 aa) fasta scores: E(): 3.7e-73, 50.91% id in 381 aa, and to Clostridium acetobutylicum acyl-CoA dehydrogenase, short-chain specific Bcd or CAC2711 SWALL:ACDS_CLOAB (SWALL:P52042) (379 aa) fasta scores: E(): 1.3e-07, 21.39% id in 374 aa. CDS is extended at the N-terminus in c…	acyl-CoA dehydrogenase	695151	1224	yes	reverse
BPSL0615		'Involved in the biosynthetic pathways of fatty acids, phospholipids, lipopolysaccharides, and oligosaccharides'	acyl carrier protein	696371	303	yes	reverse
BPSL0616		'Similar to Synechocystis sp. hypothetical protein SLL1169 SWALL:P74198 (EMBL:D90913) (238 aa) fasta scores: E(): 1.4e-22, 34.52% id in 223 aa, and to Rhizobium loti hypothetical protein MLR2110 SWALL:Q98J44 (EMBL:AP002999) (243 aa) fasta scores: E(): 8.4e-11, 28.44% id in 225 aa. Possible alternative translational start site'	hypothetical protein	696874	795	yes	reverse
BPSL0617		'Similar to Synechocystis sp. hypothetical protein SLL1169 SWALL:P74198 (EMBL:D90913) (238 aa) fasta scores: E(): 5.3e-35, 40.92% id in 237 aa, and to Rhizobium meliloti hypothetical protein ra1066 or sma1948 SWALL:Q92Y22 (EMBL:AE007292) (238 aa) fasta scores: E(): 2.9e-21, 34.07% id in 226 aa. CDS is extended at the C-terminus in comparison to orthologues'	hypothetical protein	698535	867	yes	forward
BPSL0618		'Similar to Escherichia coli colanic biosynthesis UDP-glucose lipid carrier transferase WcaJ SWALL:WCAJ_ECOLI (SWALL:P71241) (464 aa) fasta scores: E(): 9.8e-58, 37.08% id in 480 aa, and to Klebsiella pneumoniae probable capsular polysaccharide biosynthesis glycosyltransferase SWALL:YC14_KLEPN (SWALL:Q48460) (465 aa) fasta scores: E(): 8.3e-54, 35.71% id in 476 aa. Similar to BPSS1834, 50.433% id…	sugar transferase	699398	1419	yes	forward
BPSL0619		'Similar to Vibrio vulnificus capsular polysaccharide transport protein Wza SWALL:Q938A5 (EMBL:AY055488) (378 aa) fasta scores: E(): 1.4e-22, 33.9% id in 407 aa, and to Ralstonia solanacearum EPSI polysaccharide export outer membrane protein EpsA SWALL:EPA1_RALSO (SWALL:P58597) (381 aa) fasta scores: E(): 1.3e-20, 34.65% id in 404 aa'	polysaccharide biosynthesis/export protein	700888	1290	yes	forward
BPSL0620		'Similar to Rhizobium meliloti glycosyltransferase rb0655 or smb21076 SWALL:Q92VP4 (EMBL:AL603644) (377 aa) fasta scores: E(): 3.7e-42, 38.85% id in 368 aa, and to Deinococcus radiodurans mannosyltransferase dra0039 SWALL:Q9RZB5 (EMBL:AE001862) (343 aa) fasta scores: E(): 1.5e-29, 37.92% id in 356 aa. Possible alternative translational start site'	group 1 glycosyl transferase	702457	1146	yes	forward
BPSL0621		'Poor database matches. Internal region is weakly similar to an internal region of Escherichia coli UDP-N-acetylglucosamine--n-acetylmuramyl-(pentapeptide) pyrophosphoryl-undecaprenol n-acetylglucosamine transferase MurG SWALL:MURG_ECOLI (SWALL:P17443) (354 aa) fasta scores: E(): 2, 27.45% id in 153 aa'	hypothetical protein	703631	900	yes	reverse
BPSL0622		'Similar to Brucella melitensis hypothetical protein bmei1920 SWALL:Q8YEF8 (EMBL:AE009625) (128 aa) fasta scores: E(): 2.6e-19, 50.82% id in 122 aa, and to Rhizobium loti hypothetical protein mll1617 SWALL:Q98K65 (EMBL:AP002997) (147 aa) fasta scores: E(): 6.6e-18, 50.4% id in 123 aa. CDS is extended at the N-terminus in comparison to B. melitensis protein'	hypothetical protein	705248	435	yes	forward
BPSL0623		'Similar to Streptomyces hygroscopicus acetyl-hydrolase Bah SWALL:BAH_STRHY (SWALL:Q01109) (299 aa) fasta scores: E(): 4.6e-39, 47.48% id in 278 aa, and to Ralstonia solanacearum lipase/esterase rsc0439 or rs03408 SWALL:Q8Y297 (EMBL:AL646059) (317 aa) fasta scores: E(): 3.1e-56, 53.18% id in 314 aa. CDS is extended at the N-terminus in comparison to S. hygroscopicus acetyl-hydrolase'	hydrolase	705774	966	yes	forward
BPSL0625		'Similar to Streptomyces glaucescens tetracenomycin C resistance and export protein TcmA SWALL:TCMA_STRGA (SWALL:P39886) (538 aa) fasta scores: E(): 1.8e-31, 30.13% id in 511 aa, and to Burkholderia cepacia major facilitator superfamily transporter homologue SWALL:Q9RPH2 (EMBL:AF158699) (531 aa) fasta scores: E(): 4.2e-168, 85.31% id in 531 aa'	transport protein	707730	1596	yes	forward
BPSL0626		'Similar to Salmonella typhimurium multiple antibiotic resistance protein MarR SWALL:MARR_SALTY (SWALL:Q56069) (144 aa) fasta scores: E(): 0.0021, 31.35% id in 118 aa, and to Burkholderia cepacia MarR homologue SWALL:Q9RPH3 (EMBL:AF158699) (148 aa) fasta scores: E(): 3.1e-46, 81.81% id in 143 aa'	MarR family transcriptional regulator	709374	435	yes	forward
BPSL0627		'Similar to Pyrococcus furiosus protease I PfpI SWALL:PFPI_PYRFU (SWALL:Q51732) (166 aa) fasta scores: E(): 2.3e-10, 33.69% id in 187 aa, and to Burkholderia cepacia hypothetical protein SWALL:Q45084 (EMBL:AF158699) (197 aa) fasta scores: E(): 1.4e-67, 91.19% id in 193 aa'	peptidase	709926	582	yes	reverse
BPSL0628		'Similar to Burkholderia cepacia D-serine deaminase Dsd SWALL:Q45085 (EMBL:AF158699) (432 aa) fasta scores: E(): 8.8e-141, 82.39% id in 426 aa, and to Ralstonia solanacearum probable D-serine deaminase rsp1185 or rs03129 SWALL:Q8XQN7 (EMBL:AL646083) (425 aa) fasta scores: E(): 8.3e-112, 66.9% id in 429 aa'	hypothetical protein	710657	1281	yes	reverse
BPSL0629		'Similar to Ralstonia solanacearum hypothetical protein rsp1186 or rs03130 SWALL:Q8XQN6 (EMBL:AL646083) (289 aa) fasta scores: E(): 5.1e-60, 60.62% id in 287 aa. Weakly similar to Escherichia coli als operon repressor protein RpiR SWALL:RPIR_ECOLI (SWALL:P39266) (296 aa) fasta scores: E(): 4.5e-08, 26.31% id in 247 aa'	transcriptional regulator	712075	894	yes	forward
BPSL0630	dan	'Similar to Alcaligenes xylosoxydans xylosoxydans D-aminoacylase Dan SWALL:NDAD_ALCXX (SWALL:P72349) (483 aa) fasta scores: E(): 3.8e-83, 50.95% id in 473 aa, and to Ralstonia solanacearum probable N-acyl-D-glutamate deacylase rsp1187 or rs03131 SWALL:Q8XQN5 (EMBL:AL646083) (494 aa) fasta scores: E(): 2.2e-126, 69.48% id in 485 aa'	D-aminoacylase	712970	1482	yes	forward
BPSL0631		'Similar to Bacillus subtilis regulator of purine biosynthesis YabJ SWALL:YABJ_BACSU (SWALL:P37552) (124 aa) fasta scores: E(): 1.2e-10, 36.52% id in 115 aa, and to Ralstonia solanacearum hypothetical protein rsp1188 or rs03132 SWALL:Q8XQN4 (EMBL:AL646083) (128 aa) fasta scores: E(): 2.9e-35, 70.63% id in 126 aa, and to Homo sapiens 14.5 kDa translational inhibitor protein PSP SWALL:UK14_HUMAN (S…	hypothetical protein	714576	387	yes	forward
BPSL0632	queF	catalyzes the NADPH-dependent reduction of 7-cyano-7-deazaguanine (preQ0) to 7-aminomethyl-7-deazaguanine (preQ1) in queuosine biosynthesis	7-cyano-7-deazaguanine reductase	715302	825	yes	reverse
BPSL0634		'Similar to Ralstonia solanacearum oxidoreductase rsc0454 or rs04446 SWALL:Q8Y282 (EMBL:AL646059) (1345 aa) fasta scores: E(): 0, 80.81% id in 1355 aa, and to Neisseria meningitidis oxidoreductase, nmb0998 SWALL:Q9JZL6 (EMBL:AE002451) (1277 aa) fasta scores: E(): 3.5e-151, 61.01% id in 1326 aa. Possible alternative translational start site'	oxidoreductase	718125	4080	yes	forward
BPSL0635		'Similar to Ralstonia solanacearum hypothetical protein rsc0455 or rs04445 SWALL:Q8Y281 (EMBL:AL646059) (147 aa) fasta scores: E(): 4.8e-24, 46.76% id in 139 aa, and to Pyrococcus horikoshii hypothetical protein PH1001 SWALL:O58729 (EMBL:AP000004) (150 aa) fasta scores: E(): 3.2e-10, 30.92% id in 152 aa'	hypothetical protein	722239	444	yes	forward
BPSL0636		'Similar to Ralstonia solanacearum hypothetical protein rsc0457 or rs04443 SWALL:Q8Y279 (EMBL:AL646059) (138 aa) fasta scores: E(): 1.2e-33, 60.87% id in 138 aa, and to Neisseria meningitidis hypothetical protein nma0955 SWALL:Q9JV84 (EMBL:AL162754) (130 aa) fasta scores: E(): 1.9e-20, 55.75% id in 113 aa'	hypothetical protein	722679	414	yes	forward
BPSL0637	ubiE	Catalyzes the carbon methylation reaction in the biosynthesis of ubiquinone	ubiquinone/menaquinone biosynthesis methyltransferase	723140	732	yes	forward
BPSL0638		'Similar to Ralstonia solanacearum hypothetical transmembrane protein rsc0459 rsc0459 or rs04440 SWALL:Q8Y277 (EMBL:AL646059) (356 aa) fasta scores: E(): 2.6e-24, 52.13% id in 351 aa, and to Pseudomonas aeruginosa hypothetical protein Pa5528 pa5528 SWALL:Q9HT45 (EMBL:AE004965) (284 aa) fasta scores: E(): 6.7e-07, 35.19% id in 304 aa'	hypothetical protein	723961	972	yes	forward
BPSL0639		'Similar to Ralstonia solanacearum hypothetical protein rsc0460 or rs04439 SWALL:Q8Y276 (EMBL:AL646059) (203 aa) fasta scores: E(): 4.5e-23, 42.18% id in 211 aa, and to Xanthomonas campestris hypothetical protein xcc0223 SWALL:AAM39542 (EMBL:AE012118) (214 aa) fasta scores: E(): 6.2e-09, 30.94% id in 223 aa'	hypothetical protein	725013	675	yes	forward
BPSL0640	ubiB	an Escherichia coli mutant results in accumulation of octaprenylphenol and no ubiquinone; functions in the formation of 2-octaprenyl-6-hydroxy-phenol from 2-octaprenylphenol in ubiquinone (coenzyme Q) biosynthesis; similar to eukaryotic proteins that exhibit kinase functions	ubiquinone biosynthesis protein UbiB	725700	1578	yes	forward
BPSL0641		'Similar to Ralstonia solanacearum hypothetical protein rsc0462 or rs04436 SWALL:Q8Y274 (EMBL:AL646059) (209 aa) fasta scores: E(): 3.2e-40, 56.5% id in 200 aa. Weakly similar to Arabidopsis thaliana AT2G43920 protein SWALL:O80562 (EMBL:AC004005) (227 aa) fasta scores: E(): 1.8e-10, 28.3% id in 212 aa. CDS is extended at the N-terminus in comparison to R. solanacearum protein'	hypothetical protein	727601	642	yes	forward
BPSL0642		'Similar to Ralstonia solanacearum hypothetical protein rsc0464 or rs04433 SWALL:Q8Y272 (EMBL:AL646059) (112 aa) fasta scores: E(): 1.2e-16, 63.96% id in 111 aa, and to Xanthomonas campestris hypothetical protein xcc3033 SWALL:AAM42304 (EMBL:AE012416) (99 aa) fasta scores: E(): 1.7e-07, 43.26% id in 104 aa'	hypothetical protein	728343	342	yes	forward
BPSL0643		'Similar to Ralstonia solanacearum probable transmembrane protein rsc0465 or rs04432 SWALL:Q8Y271 (EMBL:AL646059) (243 aa) fasta scores: E(): 9.8e-58, 74.17% id in 213 aa, and to Neisseria meningitidis hypothetical protein nmb0465 SWALL:Q9K0U6 (EMBL:AE002403) (233 aa) fasta scores: E(): 2.3e-32, 45.91% id in 196 aa'	hypothetical protein	728755	648	yes	forward
BPSL0644	aspS	'catalyzes a two-step reaction, first charging an aspartate molecule by linking its carboxyl group to the alpha-phosphate of ATP, followed by transfer of the aminoacyl-adenylate to its tRNA; contains discriminating and non-discriminating subtypes'	aspartyl-tRNA synthetase	729465	1797	yes	forward
BPSL0645	ntpA	converts dATP to dAMP and pyrophosphate	dATP pyrophosphohydrolase	731469	477	yes	forward
BPSL0646		'Similar to Ralstonia solanacearum hypothetical protein rsc0470 or rs04425 SWALL:Q8Y266 (EMBL:AL646059) (422 aa) fasta scores: E(): 6e-52, 45.25% id in 400 aa, and to the C-terminal region of Bacillus firmus cardiolipin synthetase Cls SWALL:CLS_BACFI (SWALL:O66043) (503 aa) fasta scores: E(): 2.2e-10, 28.32% id in 413 aa'	phospholipase	731942	1275	yes	forward
BPSL0647		'Similar to Ralstonia solanacearum transcription regulator protein rsc0472 or rs04423 SWALL:Q8Y264 (EMBL:AL646059) (213 aa) fasta scores: E(): 7.8e-60, 76.02% id in 196 aa, and to Agrobacterium tumefaciens transcriptional regulator, TetR family ATU5291 or AGR_PAT_419 SWALL:Q8UK32 (EMBL:AE008951) (221 aa) fasta scores: E(): 1.3e-14, 32.99% id in 194 aa. R. solanacearum protein is extended at the N…	TetR family regulatory protein	733406	600	yes	forward
BPSL0648		'Similar to Ralstonia solanacearum acyl-CoA dehydrogenase oxidoreductase rsc0473 or rs04422 SWALL:Q8Y263 (EMBL:AL646059) (595 aa) fasta scores: E(): 1.3e-205, 81.51% id in 595 aa, and to Pseudomonas aeruginosa probable acyl-CoA dehydrogenase PA0506 SWALL:Q9I612 (EMBL:AE004487) (601 aa) fasta scores: E(): 1.3e-147, 61.2% id in 598 aa'	acyl-CoA dehydrogenase oxidoreductase	734063	1788	yes	forward
BPSL0649		'Similar to Ralstonia solanacearum 3-hydroxyacyl-CoA dehydrogenase oxidoreductase rsc0474 or rs04421 SWALL:Q8Y262 (EMBL:AL646059) (827 aa) fasta scores: E(): 0, 77.28% id in 810 aa. N-terminal region and to Homo sapiens short chain 3-hydroxyacyl-CoA dehydrogenase, mitochondrial precursor HADHSC or SCHAD SWALL:HCDH_HUMAN (SWALL:Q16836) (314 aa) fasta scores: E(): 1.6e-20, 34.57% id in 295 aa. R. s…	3-hydroxyacyl-CoA dehydrogenase oxidoreductase	736008	2436	yes	forward
BPSL0650		'Catalyzes the synthesis of acetoacetyl coenzyme A from two molecules of acetyl coenzyme A. It can also act as a thiolase, catalyzing the reverse reaction and generating two-carbon units from the four-carbon product of fatty acid oxidation'	acetyl-CoA acetyltransferase	738623	1200	yes	forward
BPSL0651		Catalyzes the reversible hydration of unsaturated fatty acyl-CoA to beta-hydroxyacyl-CoA	enoyl-CoA hydratase	739917	765	yes	forward
BPSL0653		'Similar to Anabaena sp. hypothetical protein ALR0614 SWALL:Q8YZ73 (EMBL:AP003583) (153 aa) fasta scores: E(): 3.5e-11, 29.53% id in 149 aa, and to Synechocystis sp. hypothetical protein SLL1455 SWALL:P73447 (EMBL:D90906) (155 aa) fasta scores: E(): 8e-10, 28.75% id in 153 aa'	hypothetical protein	741754	480	yes	forward
BPSL0654		'Similar to Ralstonia solanacearum hypothetical protein rsc0477 or rs04418 SWALL:Q8Y259 (EMBL:AL646059) (139 aa) fasta scores: E(): 2.3e-34, 78.12% id in 128 aa, and to Escherichia coli acyl-CoA thioester hydrolase YciA or b1253 SWALL:YCIA_ECOLI (SWALL:P04379) (132 aa) fasta scores: E(): 1.3e-16, 43.54% id in 124 aa'	acyl-CoA thioesterase	742278	414	yes	reverse
BPSL0655		'Similar to the C-terminal region of Homo sapiens ATP-binding cassette transporter 7, mitochondrial precursor ABCB7 or ABC7 SWALL:ABC7_HUMAN (SWALL:O75027) (752 aa) fasta scores: E(): 6.1e-95, 47.55% id in 614 aa, and to the full length Ralstonia solanacearum probable composite ATP-binding transmembrane ABC transporter protein rsc0478 or rs04417 SWALL:Q8Y258 (EMBL:AL646059) (592 aa) fasta scores:…	ABC transporter ATP-binding protein	742998	1872	yes	forward
BPSL0656		'Similar to Ralstonia solanacearum mannose-1-phosphate guanyltransferase-related protein rsc0511 or rs04996 SWALL:Q8Y225 (EMBL:AL646059) (241 aa) fasta scores: E(): 3.2e-58, 70.08% id in 234 aaWeakly similar to Streptomyces griseus glucose-1-phosphate thymidylyltransferase StrD SWALL:STRD_STRGR (SWALL:P08075) (355 aa) fasta scores: E(): 9.8e-09, 26.16% id in 237 aa'	nucleotidyl transferase	745362	720	yes	reverse
BPSL0657		'Similar to Ralstonia solanacearum hypothetical protein rsc0514 or rs04986 SWALL:Q8Y222 (EMBL:AL646059) (352 aa) fasta scores: E(): 3.9e-76, 59.3% id in 344 aa, and to Pseudomonas aeruginosa hypothetical protein SWALL:Q9X4N9 (EMBL:AF116284) (338 aa) fasta scores: E(): 1.5e-56, 47.23% id in 343 aa'	hypothetical protein	746085	1035	yes	reverse
BPSL0658		'Similar to Ralstonia solanacearum probable organic solvent tolerance transmembrane protein rsc0515 or rs04980 SWALL:Q8Y221 (EMBL:AL646059) (811 aa) fasta scores: E(): 1.7e-126, 43.28% id in 811 aa. Weakly similar to Escherichia coli organic solvent tolerance protein precursor Imp or OstA SWALL:OSTA_ECOLI (SWALL:P31554) (784 aa) fasta scores: E(): 6.6e-18, 28.08% id in 794 aa'	hypothetical protein	747332	2364	yes	forward
BPSL0659		'Similar to Escherichia coli survival protein (peptidyl-prolyl cis-trans isomerase) SurA SWALL:SURA_ECOLI (SWALL:P21202) (428 aa) fasta scores: E(): 2.1e-35, 32.93% id in 413 aa, and to Ralstonia solanacearum probable peptidyl-prolyl cis-trans isomerase rsc0516 or rs04977 SWALL:Q8Y220 (EMBL:AL646059) (498 aa) fasta scores: E(): 8.2e-61, 44.49% id in 427 aa. R. solanacearum is extended at the N-te…	peptidyl-prolyl cis-trans isomerase	749756	1353	yes	forward
BPSL0661	ksgA	catalyzes the transfer of a total of four methyl groups from S-adenosyl-l-methionine (S-AdoMet) to two adjacent adenosine bases A1518 and A1519 in 16S rRNA; mutations in ksgA causes resistance to the translation initiation inhibitor kasugamycin	dimethyladenosine transferase	752211	828	yes	forward
BPSL0662		'Similar to Ralstonia solanacearum hypothetical transmembrane protein rsc0519 or rs04969 SWALL:Q8Y218 (EMBL:AL646059) (301 aa) fasta scores: E(): 2.8e-62, 60.59% id in 302 aa, and to Pseudomonas aeruginosa hypothetical protein pa1411 SWALL:Q9I3T3 (EMBL:AE004570) (303 aa) fasta scores: E(): 2.2e-47, 51.86% id in 295 aa'	hypothetical protein	753300	939	yes	reverse
BPSL0663	gloA	'Similar to Neisseria meningitidis lactoylglutathione lyase GloA SWALL:LGUL_NEIMA (SWALL:O33393) (138 aa) fasta scores: E(): 1.4e-39, 75% id in 128 aa, and to Pseudomonas aeruginosa lactoylglutathione lyase PA3524 SWALL:Q9HY85 (EMBL:AE004773) (128 aa) fasta scores: E(): 6.3e-38, 71.87% id in 128 aa'	lactoylglutathione lyase	754616	390	yes	forward
BPSL0665		'Similar to Ralstonia solanacearum acyltransferase transmembrane protein rsc0522 or rs04959 SWALL:Q8Y215 (EMBL:AL646059) (250 aa) fasta scores: E(): 9.8e-67, 65.59% id in 250 aa, and to Pseudomonas aeruginosa probable acyltransferase pa0005 SWALL:Q9I7C1 (EMBL:AE004440) (257 aa) fasta scores: E(): 6.3e-40, 43.8% id in 242 aa, and to Pseudomonas fluorescens N-acylhomoserine lactone synthase HdtS SW…	acyltransferase	756144	780	yes	reverse
BPSL0666		'Converts the D-glycero-beta-D-manno-heptose 1,7-bisphosphate intermediate into D-glycero-beta-D-manno-heptose 1-phosphate'	D,D-heptose 1,7-bisphosphate phosphatase	756966	564	yes	reverse
BPSL0667	glyS	glycine--tRNA ligase beta chain; glyS; class II aminoacyl tRNA synthetase; tetramer of alpha(2)beta(2); catalyzes a two-step reaction; first charging a glycine molecule by linking the carboxyl group to the alpha-phosphate of ATP; second by transfer of the aminoacyl-adenylate to its tRNA	glycyl-tRNA synthetase subunit beta	757547	2100	yes	reverse
BPSL0668	glyQ	glycine--tRNA ligase alpha chain; GlyRS; class II aminoacyl tRNA synthetase; tetramer of alpha(2)beta(2); catalyzes a two-step reaction; first charging a glycine molecule by linking its carboxyl group to the alpha-phosphate of ATP; second by transfer of the aminoacyl-adenylate to its tRNA	glycyl-tRNA synthetase subunit alpha	759663	1008	yes	reverse
BPSL0670		'Similar to Salmonella typhimurium, and Salmonella typhi magnesium and cobalt efflux protein CorC or stm0667 or sty0712 SWALL:CORC_SALTY (SWALL:Q9R874) (292 aa) fasta scores: E(): 9.1e-41, 42.9% id in 289 aa, and to Ralstonia solanacearum hypothetical protein rsc0528 or rs04940 SWALL:Q8Y209 (EMBL:AL646059) (298 aa) fasta scores: E(): 1e-83, 77.43% id in 288 aa, and to Pseudomonas aeruginosa hypot…	cation transporter efflux protein	762675	888	yes	reverse
BPSL0673		'Similar to Escherichia coli, and Escherichia coli O157:H7 phoH-like protein ybeZ or b0660 or z0809 or ecs0698 SWALL:PHOL_ECOLI (SWALL:P77349) (359 aa) fasta scores: E(): 1.3e-51, 53.46% id in 346 aa, and to Ralstonia solanacearum probable phoH-like protein rsc0530 or rs04938 SWALL:Q8Y207 (EMBL:AL646059) (325 aa) fasta scores: E(): 7.4e-72, 74.93% id in 355 aa, and to Neisseria meningitidis hypot…	PhoH-family protein	766174	1065	yes	reverse
BPSL0674	miaB	catalyzes the formation of 2-methylthio-N6-(dimethylallyl)adenosine (ms(2)i(6)A) at position 37 in tRNAs that read codons beginning with uridine from N6-(dimethylallyl)adenosine (i(6)A)	(dimethylallyl)adenosine tRNA methylthiotransferase	767262	1374	yes	reverse
BPSL0675		'Similar to Pseudomonas aeruginosa probable transcriptional regulator pa3565 SWALL:Q9HY52 (EMBL:AE004777) (306 aa) fasta scores: E(): 9.4e-41, 40.41% id in 287 aa, and to Ralstonia solanacearum probable transcription regulator protein rsp0997 or rs02329 SWALL:Q8XR64 (EMBL:AL646082) (306 aa) fasta scores: E(): 3.7e-38, 37.71% id in 289 aa, and to Vibrio cholerae transcriptional regulator, lysR fam…	LysR family transcriptional regulator	769121	933	yes	reverse
BPSL0676		'Similar to Streptomyces coelicolor transmembrane efflux protein sco3915 or sch24.37 SWALL:Q9X8V1 (EMBL:AL049826) (404 aa) fasta scores: E(): 8.4e-76, 57.58% id in 389 aa, and to Pseudomonas aeruginosa probable MFS transporter pa4355 SWALL:Q9HW46 (EMBL:AE004851) (388 aa) fasta scores: E(): 1.1e-73, 56.18% id in 388 aa, and to Rhizobium loti transmembrane efflux protein mlr2770 SWALL:Q98HP8 (EMBL:…	transmembrane transporter protein	770199	1173	yes	forward
BPSL0677		'Similar to Pseudomonas aeruginosa probable transcriptional regulator pa2312 SWALL:Q9I1G3 (EMBL:AE004657) (193 aa) fasta scores: E(): 4.4e-32, 56.98% id in 186 aa, and to Streptomyces coelicolor transcriptional regulatory protein sco1312 or scbac36f5.23C SWALL:Q93IV8 (EMBL:AL592292) (201 aa) fasta scores: E(): 1.2e-11, 34.37% id in 192 aa, and to Bacillus halodurans hypothetical protein Bh2909 bh…	DNA binding protein	771505	669	yes	forward
BPSL0678	ribB	'Similar to Escherichia coli, and Escherichia coli O157:H7 3,4-dihydroxy-2-butanone 4-phosphate synthase ribB or htrP or b3041 or z4399 or ecs3929 SWALL:RIBB_ECOLI (SWALL:P24199) (217 aa) fasta scores: E(): 7.7e-44, 61.03% id in 213 aa, and to Ralstonia solanacearum probable 3,4-dihydroxy-2-butanone 4-phosphate synthase ribB or rsp1191 or rs04751 SWALL:Q8XQN1 (EMBL:AL646083) (227 aa) fasta scores…	3,4-dihydroxy-2-butanone-4-phosphate synthase	772597	723	yes	forward
BPSL0679		'Similar to Pseudomonas aeruginosa probable hydrolase pa0562 SWALL:Q9I5X4 (EMBL:AE004492) (224 aa) fasta scores: E(): 9.9e-33, 49.06% id in 214 aa, and to Xanthomonas campestris hydrolase xcc2720 SWALL:AAM41992 (EMBL:AE012385) (225 aa) fasta scores: E(): 1.8e-32, 49.52% id in 212 aa, and to Xanthomonas axonopodis hydrolase xac2883 SWALL:AAM37728 (EMBL:AE011930) (225 aa) fasta scores: E(): 2.3e-32…	hydrolase	773387	687	yes	reverse
BPSL0680		'Similar to Deinococcus radiodurans hypothetical protein Dr2437 SWALL:Q9RRQ1 (EMBL:AE002073) (278 aa) fasta scores: E(): 3.9e-10, 29.85% id in 278 aa, and to Streptomyces coelicolor integral membrane protein sco1313 or scbac36f5.24 SWALL:Q93IV7 (EMBL:AL592292) (285 aa) fasta scores: E(): 1.3e-07, 27.91% id in 283 aa'	hypothetical protein	774203	855	yes	reverse
BPSL0681		'Similar to Streptomyces coelicolor hypothetical protein Sco0993 or 2scg2.06 SWALL:Q9EX45 (EMBL:AL445963) (412 aa) fasta scores: E(): 6.2e-16, 28.35% id in 402 aa, and to Rhizobium loti fusion protein contains ligase and probable arginosuccinate lyase msi203 SWALL:CAD31608 (EMBL:AL672113) (899 aa) fasta scores: E(): 1e-15, 26.36% id in 421 aa, and to Rhizobium loti hypothetical protein Mll5963 ml…	hypothetical protein	775146	1227	yes	reverse
BPSL0682		glutamine-hydrolyzing; 'Similar to Escherichia coli asparagine synthetase B [glutamine-hydrolyzing] asnB or b0674 SWALL:ASNB_ECOLI (SWALL:P22106) (553 aa) fasta scores: E(): 7.9e-21, 32.63% id in 524 aa, and to Lactococcus lactis asparagine synthetase B asnB or ll0352 SWALL:Q9CIK5 (EMBL:AE006272) (530 aa) fasta scores: E(): 4.7e-30, 30.04% id in 476 aa, and to Caenorhabditis elegans M02d8.4 prote…	asparagine synthetase B	776410	1533	yes	reverse
BPSL0683		catalyzes the formation of 5-O-(1-carboxyvinyl)-3-phosphoshikimate from phosphoenolpyruvate and 3-phosphoshikimate in tryptophan biosynthesis	3-phosphoshikimate 1-carboxyvinyltransferase	777986	1356	yes	reverse
BPSL0684		'Similar to Pseudomonas sp. 3-phosphoshikimate 1-carboxyvinyltransferase aroA SWALL:AROA_PSES2 (SWALL:P56952) (449 aa) fasta scores: E(): 6.6e-08, 22.39% id in 460 aa, and to Methanosarcina mazei 3-phosphoshikimate 1-carboxyvinyltransferase mm1238 SWALL:AAM30934 (EMBL:AE013354) (430 aa) fasta scores: E(): 2.8e-14, 24.88% id in 442 aa, and to Methanosarcina acetivorans 3-phosphoshikimate 1-carboxy…	3-phosphoskimimate 1-carboxyvinyltransferase	779380	1308	yes	reverse
BPSL0685		'Similar to Deinococcus radiodurans hypothetical protein Dr0033 SWALL:Q9RYB7 (EMBL:AE001867) (157 aa) fasta scores: E(): 5.1e-13, 41.6% id in 125 aa, and to Mycobacterium tuberculosis hypothetical protein Rv2704 rv2704 or mtcy05a6.25 or mt2777.1 SWALL:O07205 (EMBL:Z96072) (142 aa) fasta scores: E(): 1.4e-07, 35.93% id in 128 aa, and to Streptomyces coelicolor hypothetical protein sco2049 or sc4g6…	hypothetical protein	780709	423	yes	reverse
BPSL0686	glpF	'Similar to Thermus aquaticus glycerol facilitator glpF SWALL:Q93RA7 (EMBL:AB053202) (272 aa) fasta scores: E(): 7e-43, 50.64% id in 231 aa, and to Thermotoga maritima probable glycerol uptake facilitator protein GlpF or tm1429 SWALL:GLPF_THEMA (SWALL:Q9X1E3) (234 aa) fasta scores: E(): 1.1e-50, 56.83% id in 234 aa, and to Thermoanaerobacter tengcongensis glycerol uptake facilitator and related p…	glycerol uptake facilitator protein	782048	717	yes	reverse
BPSL0687	glpK	Converts glycerol and ADP to glycerol-3-phosphate and ADP	glycerol kinase	782877	1503	yes	reverse
BPSL0688	glpD	in Escherichia coli this homodimeric enzyme is expressed under aerobic conditions; anaerobic expression is repressed by the arcAB system; converts sn-glycerol-3-phosphate and ubiquinone-8 to dihydroxy acetone phosphate and ubiquinol-8; associates with the cytoplasmic membrane	glycerol-3-phosphate dehydrogenase	784485	1533	yes	reverse
BPSL0689			hypothetical protein	786185	372	yes	forward
BPSL0690			hypothetical protein	786623	210	yes	reverse
BPSL0691	glpR	'Similar to Pseudomonas aeruginosa glycerol-3-phosphate regulon repressor GlpR or pa3583 SWALL:GLPR_PSEAE (SWALL:Q51391) (251 aa) fasta scores: E(): 7.8e-46, 52.45% id in 244 aa, and to Xanthomonas axonopodis glycerol-3-phosphate regulon repressor GlpR or xac0361 SWALL:AAM35253 (EMBL:AE011662) (256 aa) fasta scores: E(): 1.1e-53, 58.16% id in 251 aa, and to Xanthomonas campestris glycerol-3-phosp…	DeoR family glycerol-3-phosphate regulon repressor	787139	837	yes	reverse
BPSL0692		'Similar to Ralstonia solanacearum gamma-glutamyltranspeptidase rsc2501 or rs01094 SWALL:Q8XWH3 (EMBL:AL646070) (552 aa) fasta scores: E(): 8.6e-156, 70.73% id in 557 aa, and to Deinococcus radiodurans cephalosporin acylase dr1524 SWALL:Q9RU70 (EMBL:AE001996) (535 aa) fasta scores: E(): 5.2e-90, 50.64% id in 547 aa, and to Bacillus halodurans cephalosporin acylase bh0867 SWALL:Q9KEI5 (EMBL:AP0015…	gamma-glutamyltransferase 2	788146	1674	yes	forward
BPSL0693		'Similar to Ralstonia solanacearum hypothetical protein Rsc3135 or rs00468 SWALL:Q8XUQ1 (EMBL:AL646073) (284 aa) fasta scores: E(): 1.8e-54, 52.19% id in 274 aa'	hypothetical protein	790122	834	yes	forward
BPSL0694			hypothetical protein	791025	501	yes	forward
BPSL0695	rhlE1	'Similar to Escherichia coli ATP-dependent RNA helicase RhlE or b0797 SWALL:RHLE_ECOLI (SWALL:P25888) (454 aa) fasta scores: E(): 7.1e-85, 64.73% id in 465 aa, and to Ralstonia solanacearum probable ATP-dependent RNA helicase rhlE1 or rsc0539 or rs06096 SWALL:Q8Y1Z8 (EMBL:AL646059) (540 aa) fasta scores: E(): 3.1e-97, 68.07% id in 498 aa'	ATP-dependent RNA helicase 1	791663	1458	yes	reverse
BPSL0696		'Similar to Acetobacter europaeus cytochrome c precursor AldF SWALL:O30327 (EMBL:Y08696) (444 aa) fasta scores: E(): 1.9e-44, 36.43% id in 398 aa, and to Pseudomonas aeruginosa probable c-type cytochrome pa4619 SWALL:Q9HVH2 (EMBL:AE004876) (415 aa) fasta scores: E(): 2.9e-55, 39.57% id in 427 aa, and to Pseudomonas aeruginosa probable cytochrome c pa4571 SWALL:Q9HVL3 (EMBL:AE004870) (675 aa) fast…	periplasmic cytochrome c containing protein	793248	1299	yes	reverse
BPSL0697		'Similar to Thiobacillus ferrooxidans cytochrome c-552 precursor Cyc1 SWALL:C552_THIFE (SWALL:P74917) (230 aa) fasta scores: E(): 3.5e-07, 26.63% id in 229 aa, and to Pseudomonas aeruginosa probable cytochrome c pa2482 SWALL:Q9I100 (EMBL:AE004676) (217 aa) fasta scores: E(): 3.4e-15, 37.05% id in 170 aa, and to Ralstonia solanacearum cytochrome c signal peptide protein rsc0197 or rs00629 SWALL:Q8…	periplasmic cytochrome c protein	794566	762	yes	reverse
BPSL0698		'Similar to Pseudomonas syringae copper resistance protein D copD SWALL:COPD_PSESF (SWALL:Q9KWM8) (311 aa) fasta scores: E(): 1.7e-06, 30.41% id in 263 aa, and to Ralstonia solanacearum probable copper resistance D transmembrane protein copD or rsp0659 or rs01790 SWALL:Q8XS22 (EMBL:AL646080) (309 aa) fasta scores: E(): 4.6e-08, 31.69% id in 306 aa, and to Xanthomonas campestris juglandis copper-r…	transmembrane transporter protein	795752	927	yes	forward
BPSL0699		'Similar to Rhizobium meliloti probable galactonate dehydratase dgoA or rb0492 or smb20510 SWALL:Q92W53 (EMBL:AL603643) (382 aa) fasta scores: E(): 3.3e-125, 78.27% id in 382 aa, and to Ralstonia solanacearum galactonate dehydratase dgoAB or rsc2751 or rs00103 SWALL:Q8XVS8 (EMBL:AL646071) (382 aa) fasta scores: E(): 4e-101, 64.92% id in 382 aa'	galactonate dehydratase	797269	1149	yes	reverse
BPSL0700		'Similar to Ralstonia solanacearum hypothetical protein Rsc3305 or rs02534 SWALL:Q8XU88 (EMBL:AL646074) (115 aa) fasta scores: E(): 4.9e-32, 63.15% id in 114 aa, and to Agrobacterium tumefaciens hypothetical protein atu2404 atu2404 or agr_c_4363 SWALL:Q8UCS9 (EMBL:AE009188) (118 aa) fasta scores: E(): 5e-21, 50.89% id in 112 aa, and to Xanthomonas axonopodis hypothetical protein Xac2795 xac2795 S…	hypothetical protein	798873	348	yes	forward
BPSL0704		'Similar to Pseudomonas aeruginosa probable two-component response regulator pa2572 SWALL:Q9I0R4 (EMBL:AE004685) (447 aa) fasta scores: E(): 2.9e-47, 36.94% id in 425 aa, and to Vibrio cholerae response regulator vc1087 SWALL:Q9KT18 (EMBL:AE004189) (447 aa) fasta scores: E(): 9.8e-19, 32.33% id in 436 aa, and to Spirulina platensis adenylate cyclase cyaC SWALL:O32393 (EMBL:D49692) (1202 aa) fasta…	two-component system response regulator	803696	1320	yes	reverse
BPSL0705		'Weakly similar to Pseudomonas aeruginosa hypothetical protein Pa2134 SWALL:Q9I1Y1 (EMBL:AE004641) (190 aa) fasta scores: E(): 0.002, 29.6% id in 152 aa; hits of low significance in the databases; alternative start site at codon 45'	hypothetical protein	805803	582	yes	forward
BPSL0707		'Similar to Burkholderia cepacia cholesterol oxidase ChoS SWALL:Q93RE1 (EMBL:AB051407) (582 aa) fasta scores: E(): 6.7e-158, 66.83% id in 579 aa, and to Pseudomonas aeruginosa hypothetical protein PA4140 SWALL:Q9HWP1 (EMBL:AE004830) (597 aa) fasta scores: E(): 4.3e-132, 56.02% id in 589 aa'	hypothetical protein	809195	1761	yes	reverse
BPSL0710		catalyzes the selenophosphate-dependent transfer of selenium from selenophosphate for conversion of 2-thiouridine to 2-selenouridine at the wobble position in tRNA	tRNA 2-selenouridine synthase	812632	1080	yes	forward
BPSL0712		'Similar to Xylella fastidiosa nitrate ABC transporter ATP-binding protein xf0412 SWALL:Q9PG90 (EMBL:AE003892) (433 aa) fasta scores: E(): 1.2e-69, 52.6% id in 422 aa, and to Ralstonia solanacearum probable composite ATP-binding transmembrane ABC transporter protein rsc3372 or rs02647 SWALL:Q8XU22 (EMBL:AL646075) (449 aa) fasta scores: E(): 1.1e-57, 47.87% id in 424 aa, and to Pyrobaculum aerophi…	ABC transporter ATP-binding protein	814655	1374	yes	reverse
BPSL0713		'Similar to Xylella fastidiosa ABC transporter nitrate permease xf0411 SWALL:Q9PG91 (EMBL:AE003892) (584 aa) fasta scores: E(): 2.1e-123, 58.31% id in 583 aa, and to Ralstonia solanacearum transmembrane ABC transporter protein rsc3371 or rs02646 SWALL:Q8XU23 (EMBL:AL646075) (586 aa) fasta scores: E(): 9.6e-115, 54.85% id in 556 aa, and to Sulfolobus solfataricus ABC transporter sso2468 SWALL:Q97V…	transmembrane transporter	816037	1734	yes	reverse
BPSL0716		'Similar to Methanosarcina mazei hypothetical protein Mm1779 SWALL:AAM31475 (EMBL:AE013414) (226 aa) fasta scores: E(): 4.3e-41, 57.27% id in 213 aa, and to Mycobacterium tuberculosis hypothetical protein rv0571c rv0571c or mt0597 or mtv039.09C SWALL:O53768 (EMBL:AL021942) (451 aa) fasta scores: E(): 4.9e-40, 60.27% id in 219 aa, and to Agrobacterium tumefaciens hypothetical protein atu3651 atu36…	hypothetical protein	819481	690	yes	forward
BPSL0717		catalyzes the formation of 5-phospho-alpha-D-ribose 1-diphosphate and nicotinate from nicotinate D-ribonucleotide and diphosphate	nicotinate phosphoribosyltransferase	820167	1356	yes	forward
BPSL0719		'Similar to Ralstonia solanacearum probable transmembrane protein rsc1476 or rs03830 SWALL:Q8XZC5 (EMBL:AL646064) (1035 aa) fasta scores: E(): 1.5e-175, 47.73% id in 1014 aa, and to Pseudomonas aeruginosa hypothetical protein Pa0788 pa0788 SWALL:Q9I5F0 (EMBL:AE004513) (1041 aa) fasta scores: E(): 1.1e-164, 46.06% id in 990 aa, and to Vibrio cholerae hypothetical protein Vc1321 vc1321 SWALL:Q9KSD7…	hypothetical protein	822428	3117	yes	reverse
BPSL0724		catalyzes the formation of acetate from pyruvate	thiamine pyrophosphate protein	832107	1827	yes	reverse
BPSL0725		'Similar to Pseudomonas putida mandelate racemase mdlA SWALL:MANR_PSEPU (SWALL:P11444) (359 aa) fasta scores: E(): 4.1e-16, 28.42% id in 380 aa, and to Streptomyces coelicolor racemase sco7415 or sc6d11.11 SWALL:Q9L144 (EMBL:AL158061) (385 aa) fasta scores: E(): 1.4e-64, 49.04% id in 367 aa, and to Brucella melitensis mandelate racemase bmei1712 SWALL:Q8YF15 (EMBL:AE009605) (372 aa) fasta scores:…	mandelate racemase	834327	1101	yes	forward
BPSL0730		'Similar to Pseudomonas sp. penicillin acylase II precursor AcyII SWALL:PAC2_PSES3 (SWALL:P15558) (773 aa) fasta scores: E(): 4.1e-30, 29.28% id in 782 aa, and to Xanthomonas campestris penicillin acylase II AcyII or xcc1392 SWALL:AAM40690 (EMBL:AE012238) (828 aa) fasta scores: E(): 5.1e-43, 40.81% id in 838 aa, and to Xanthomonas axonopodis penicillin acylase II acyII or xac1437 SWALL:AAM36308 (…	peptidase	841614	2502	yes	forward
BPSL0732		'Similar to Rhodobacter sphaeroides DMSO/TMAO-sensor kinase dorS SWALL:O30740 (EMBL:AF016236) (815 aa) fasta scores: E(): 4.6e-25, 33.24% id in 385 aa, and to Caulobacter crescentus sensor histidine kinase / response regulator cc0723 SWALL:Q9AA83 (EMBL:AE005747) (591 aa) fasta scores: E(): 1.6e-27, 30.34% id in 412 aa, and to Xanthomonas campestris two-component system sensor protein xcc2360 SWAL…	fused two-component system sensor kinase/response regulator	845512	1809	yes	reverse
BPSL0733		'C-terminus is similar to the C-terminal region of Agrobacterium tumefaciens hypothetical protein atu3496 or agr_l_2662 SWALL:Q8UA78 (EMBL:AE009279) (168 aa) fasta scores: E(): 4.3e-11, 34.78% id in 138 aa. Weakly similar to to Pseudomonas aeruginosa hypothetical protein pa2869 SWALL:Q9HZX7 (EMBL:AE004713) (162 aa) fasta scores: E(): 2.8e-07, 28.48% id in 158 aa, and to Vibrio cholerae hypothetic…	hypothetical protein	847317	516	yes	reverse
BPSL0734		'From codon 189-321 similar to Xanthomonas axonopodis two-component system regulatory protein colR or xac1221 SWALL:AAM36093 (EMBL:AE011752) (238 aa) fasta scores: E(): 0.0042, 24.21% id in 128 aa, and to Ralstonia solanacearum probable two-component system response regulator transcription regulator protein rsc1073 or rs04004 SWALL:Q8Y0H1 (EMBL:AL646062) (237 aa) fasta scores: E(): 0.0087, 30.46%…	two-component system response regulator	847842	963	yes	reverse
BPSL0773		'Similar to Caulobacter crescentus major facilitator family transporter cc0980 SWALL:Q9A9K0 (EMBL:AE005775) (567 aa) fasta scores: E(): 1.3e-141, 66.97% id in 548 aa, and to Bradyrhizobium japonicum integral inner membrane metabolite transport protein MtbA SWALL:Q9JMW8 (EMBL:U33883) (555 aa) fasta scores: E(): 3.5e-115, 58.71% id in 562 aa, and to Ralstonia solanacearum sugar transporter transmem…	transmembrane transport protein	898929	1671	yes	reverse
BPSL0774		'Similar to Ralstonia solanacearum probable transmembrane sensor histidine kinase transcription regulator protein rsc0549 or rs04917 SWALL:Q8Y1Y8 (EMBL:AL646059) (513 aa) fasta scores: E(): 3.9e-104, 58.77% id in 507 aa, and to Ralstonia solanacearum probable two-component transmembrane sensor kinase transcription regulator protein rsc1735 or rs02923 SWALL:Q8XYM3 (EMBL:AL646066) (471 aa) fasta sc…	two-component system sensor kinase	900810	1557	yes	reverse
BPSL0775		'Similar to Bordetella pertussis transcriptional regulatory protein, BasR SWALL:Q9S3M3 (EMBL:AJ132741) (223 aa) fasta scores: E(): 3.2e-37, 53.6% id in 222 aa, and to Ralstonia solanacearum probable response regulator transcription regulator protein rsc0550 or rs04916 SWALL:Q8Y1Y7 (EMBL:AL646059) (232 aa) fasta scores: E(): 2.1e-63, 78.94% id in 228 aa, and to Agrobacterium tumefaciens two compon…	response regulator transcription regulatory protein	902390	744	yes	reverse
BPSL0776	recA	'catalyzes the hydrolysis of ATP in the presence of single-stranded DNA, the ATP-dependent uptake of single-stranded DNA by duplex DNA, and the ATP-dependent hybridization of homologous single-stranded DNAs'	recombinase A	903337	1071	yes	forward
BPSL0777	recX	binds RecA and inhibits RecA-mediated DNA strand exchange and ATP hydrolysis and coprotease activities	recombination regulator RecX	904773	618	yes	forward
BPSL0778		'Similar to Ralstonia solanacearum hypothetical protein rsc0553 or rs04912 SWALL:Q8Y1Y4 (EMBL:AL646059) (208 aa) fasta scores: E(): 4.5e-48, 60.51% id in 195 aa; alternative start site at codon 11'	hypothetical protein	905682	612	yes	forward
BPSL0779	sucC	catalyzes the interconversion of succinyl-CoA and succinate	succinyl-CoA synthetase subunit beta	906373	1167	yes	forward
BPSL0780	sucD	Catalyzes the only substrate-level phosphorylation in the TCA cycle	succinyl-CoA synthetase subunit alpha	907684	882	yes	forward
BPSL0781		'Similar to Pseudomonas aeruginosa hypothetical protein Pa1170 pa1170 SWALL:Q9I4G7 (EMBL:AE004547) (244 aa) fasta scores: E(): 3.1e-40, 54.05% id in 222 aa, and to Ralstonia solanacearum hypothetical transmembrane protein Rsc0556 rsc0556 or rs04909 SWALL:Q8Y1Y1 (EMBL:AL646060) (232 aa) fasta scores: E(): 1e-36, 48.66% id in 224 aa, and to Ralstonia solanacearum probable transmembrane protein rsc0…	hypothetical protein	908617	813	yes	forward
BPSL0782		'Similar to Ralstonia solanacearum type 4 fimbrial pilin signal peptide protein pilA or rsc0558 or rs04907 SWALL:Q8Y1X9 (EMBL:AL646060) (168 aa) fasta scores: E(): 8.6e-15, 45.9% id in 183 aa, and to Ralstonia solanacearum probable type 4 fimbrial pilin signal peptide protein pilA1 or rsc0557 or rs04908 SWALL:Q8Y1Y0 (EMBL:AL646060) (173 aa) fasta scores: E(): 1.2e-19, 46.89% id in 177 aa, and to …	type 4 fimbrial pilin protein	909648	519	yes	forward
BPSL0783		'Similar to Ralstonia solanacearum hypothetical transmembrane protein Rsc0559 rsc0559 or rs04906 SWALL:Q8Y1X8 (EMBL:AL646060) (569 aa) fasta scores: E(): 3.4e-42, 33.27% id in 526 aa, and to Neisseria meningitidis possible integral membrane protein nma0800 SWALL:Q9JVK5 (EMBL:AL162754) (604 aa) fasta scores: E(): 1.1e-14, 23.06% id in 594 aa, and to Neisseria meningitidis hypothetical protein Nmb0…	hypothetical protein	910374	1818	yes	forward
BPSL0784		'Similar to Yersinia pestis exported protein ypo0406 SWALL:Q8ZIT2 (EMBL:AJ414142) (163 aa) fasta scores: E(): 4e-07, 35.15% id in 165 aa; Hits of low significance in the database; upstream repeat region (cggacaccggacac)3 and (catcgga)3'	hypothetical protein	912787	474	yes	forward
BPSL0785		'Weakly similar to the C-terminal region of Ralstonia solanacearum probable TonB transmembrane protein rsc1963 or rs03537 SWALL:Q8XY00 (EMBL:AL646067) (221 aa) fasta scores: E(): 0.0082, 26.92% id in 104 aa; Hits of low significance in the databases'	lipoprotein	913497	366	yes	forward
BPSL0787		'Similar to Ralstonia solanacearum hypothetical signal peptide protein rsc0561 or rs04904 SWALL:Q8Y1X6 (EMBL:AL646060) (561 aa) fasta scores: E(): 1.5e-79, 49.27% id in 550 aa. C-terminal region is similar to Pseudomonas aeruginosa hypothetical protein pa1005 SWALL:Q9I4W8 (EMBL:AE004533) (477 aa) fasta scores: E(): 9.1e-33, 34.7% id in 487 aa. Possible alternative translational start site'	hypothetical protein	914697	1725	yes	forward
BPSL0789		'Similar to Ralstonia solanacearum hypothetical protein rsc0563 or rs04902 SWALL:Q8Y1X4 (EMBL:AL646060) (371 aa) fasta scores: E(): 1.5e-76, 58.43% id in 332 aa, and to Neisseria meningitidis hypothetical protein nmb0276 SWALL:Q9K191 (EMBL:AE002384) (318 aa) fasta scores: E(): 3.2e-44, 47.66% id in 321 aa, and to Neisseria meningitidis hypothetical protein nma2211 SWALL:Q9JSN5 (EMBL:AL162758) (31…	hydrolase	917363	1035	yes	reverse
BPSL0790		'Similar to Ralstonia solanacearum hypothetical protein rsc0564 or rs04901 SWALL:Q8Y1X3 (EMBL:AL646060) (146 aa) fasta scores: E(): 2.4e-19, 43.75% id in 144 aa'	hypothetical protein	918417	447	yes	reverse
BPSL0791	waaF	'Previously sequenced as Burkholderia pseudomallei heptosyl transferase WaaF SWALL:Q9ZFN3 (EMBL:AF097748) (346 aa) fasta scores: E(): 6.5e-139, 99.42% id in 346 aa. Similar to Escherichia coli ADP-heptose--LPS heptosyltransferase II RfaF or Waaf SWALL:RFAF_ECOLI (SWALL:P37692) (348 aa) fasta scores: E(): 1.8e-49, 44.03% id in 352 aa'	ADP-heptose--LPS heptosyltransferase II	918995	1041	yes	reverse
BPSL0792		'Similar to Ralstonia solanacearum hypothetical protein rsc0566 or rs04899 SWALL:Q8Y1X1 (EMBL:AL646060) (65 aa) fasta scores: E(): 6.7e-12, 57.62% id in 59 aa, and to Neisseria meningitidis hypothetical protein nmb0542 SWALL:Q9K0P3 (EMBL:AE002410) (67 aa) fasta scores: E(): 4.1e-07, 44.06% id in 59 aa'	hypothetical protein	920163	198	yes	reverse
BPSL0793	ilvE	catalyzes the transamination of the branched-chain amino acids to their respective alpha-keto acids	branched-chain amino acid aminotransferase	920426	924	yes	reverse
BPSL0794		'Similar to Ralstonia solanacearum hypothetical transmembrane protein rsc0568 or rs04897 SWALL:Q8Y1W9 (EMBL:AL646060) (265 aa) fasta scores: E(): 2.7e-49, 59.18% id in 245 aa. Weakly similar to Ralstonia solanacearum hypothetical transmembrane protein rsc0513 or rs04992 SWALL:Q8Y223 (EMBL:AL646059) (242 aa) fasta scores: E(): 3.5e-15, 28.2% id in 234 aa'	AzlC family protein	921571	750	yes	forward
BPSL0795		'Similar to Ralstonia solanacearum probable transmembrane protein rsc0569 or rs04896 SWALL:Q8Y1W8 (EMBL:AL646060) (107 aa) fasta scores: E(): 8.6e-16, 50.47% id in 105 aa'	hypothetical protein	922317	324	yes	forward
BPSL0797	pykA	catalyzes the formation of phosphoenolpyruvate from pyruvate	pyruvate kinase	924435	1437	yes	forward
BPSL0798	cbbA	'class II aldolase; catalyzes the reversible aldol condensation of dihydroxyacetonephosphate and glyceraldehyde 3-phosphate in the Calvin cycle, glycolysis and gluconeogenesis'	fructose-1,6-bisphosphate aldolase	926152	1065	yes	forward
BPSL0799	hemH	catalyzes the formation of (S)-2-(5-amino-1-(5-phospho-D-ribosyl)imidazole-4- carboxamido)succinate from 5-amino-1-(5-phospho-D-ribosyl)imidazole-4-carboxylate and L-aspartate in purine biosynthesis; SAICAR synthase	phosphoribosylaminoimidazole-succinocarboxamide synthase	927406	891	yes	forward
BPSL0800	purE	'Similar to Bacillus subtilis phosphoribosylaminoimidazole carboxylase catalytic subunit PurE SWALL:PUR6_BACSU (SWALL:P12044) (162 aa) fasta scores: E(): 1.2e-32, 67.58% id in 145 aa, and to Ralstonia solanacearum probable phosphoribosylaminoimidazole carboxylase catalytic subunit protein rsc0575 or rs04890 SWALL:Q8Y1W2 (EMBL:AL646060) (169 aa) fasta scores: E(): 6.3e-42, 74.07% id in 162 aa'	5-(carboxyamino)imidazole ribonucleotide mutase	928332	519	yes	forward
BPSL0801	purK	With PurE catalyzes the conversion of aminoimidazole ribonucleotide to carboxyaminoimidazole ribonucleotide in the de novo purine nucleotide biosynthetic pathway	5-(carboxyamino)imidazole ribonucleotide synthase	928930	1197	yes	forward
BPSL0802		'Similar to Ralstonia solanacearum hypothetical protein rsc0577 or rs04888 SWALL:Q8Y1W0 (EMBL:AL646060) (336 aa) fasta scores: E(): 3e-68, 64.16% id in 346 aa, and to Thermomonospora fusca hypothetical protein SWALL:Q9XCD2 (EMBL:AF144563) (335 aa) fasta scores: E(): 4.4e-41, 49.24% id in 331 aa'	hypothetical protein	930138	1026	yes	forward
BPSL0803		'Similar to Ralstonia solanacearum lipase / esterase rsc0580 or rs04885 SWALL:Q8Y1V9 (EMBL:AL646060) (347 aa) fasta scores: E(): 0.00034, 44.07% id in 363 aa. C-terminal region is similar to the N-terminal region of Acidiphilium sp. AIU409 esterase estA SWALL:Q9WXJ8 (EMBL:AB026254) (627 aa) fasta scores: E(): 0.00055, 29.79% id in 339 aa'	acylhydrolase	931479	1140	yes	reverse
BPSL0804		'Similar to Caulobacter crescentus hypothetical protein cc1444 SWALL:Q9A8B0 (EMBL:AE005819) (300 aa) fasta scores: E(): 6e-41, 40.79% id in 277 aa, and to Rhizobium loti hypothetical protein mll1065 SWALL:Q98LE0 (EMBL:AP002996) (317 aa) fasta scores: E(): 7.1e-40, 43.38% id in 272 aa; Upstream repeat region (cggcgagggaaacggcgagggaaacggcgagggaaa)3'	hypothetical protein	932723	918	yes	reverse
BPSL0805		'Weakly similar to Escherichia coli penicillin-binding protein 4 precursor DacB or b3182 SWALL:PBP4_ECOLI (SWALL:P24228) (477 aa) fasta scores: E(): 2.3e-23, 26.06% id in 422 aa. Similar to Ralstonia solanacearum probable D-alanyl-D-alanine carboxypeptidase signal peptide protein rsc0584 or rs04879 SWALL:Q8Y1V5 (EMBL:AL646060) (514 aa) fasta scores: E(): 1.3e-86, 54.25% id in 494 aa; Downstream r…	peptidase	934040	1452	yes	reverse
BPSL0806		'Two-component regulatory system family, response regulator protein. Similar to Escherichia coli transcriptional regulatory protein QseB SWALL:QSEB_ECOLI (SWALL:P52076) (219 aa) fasta scores: E(): 9.3e-39, 53.27% id in 214 aa, and to Ralstonia solanacearum probable response regulator transcription regulator protein rsc3404 or rs01713 SWALL:Q8XTZ1 (EMBL:AL646075) (221 aa) fasta scores: E(): 2.9e-4…	response regulator protein	935759	663	yes	forward
BPSL0807		'Similar to Escherichia coli sensor protein QseC SWALL:QSEC_ECOLI (SWALL:P40719) (449 aa) fasta scores: E(): 4.1e-30, 31.04% id in 451 aa, and to Ralstonia solanacearum probable transmembrane two-component sensor kinase transcription regulator protein rsp1553 or rs02109 SWALL:Q8XPT4 (EMBL:AL646085) (438 aa) fasta scores: E(): 3e-69, 50.22% id in 438 aa'	sensor kinase	936425	1317	yes	forward
BPSL0808		'Similar to Pseudomonas aeruginosa serine protease MucD or pa0766 SWALL:Q57155 (EMBL:U49151) (474 aa) fasta scores: E(): 1.8e-70, 47.43% id in 468 aa, and to Ralstonia solanacearum probable protease signal peptide protein rsp1552 or rs02108 SWALL:Q8XPT5 (EMBL:AL646085) (490 aa) fasta scores: E(): 2.4e-89, 58.99% id in 478 aa'	peptidase	938272	1419	yes	forward
BPSL0809		'Similar to Ralstonia solanacearum signal peptide protein rsc1315 or rs02837 SWALL:Q8XZT0 (EMBL:AL646063) (141 aa) fasta scores: E(): 3.6e-06, 33.57% id in 137 aa'	hypothetical protein	939850	423	yes	forward
BPSL0810		'Similar to Ralstonia solanacearum hypothetical protein rsc0235 or rs00667 SWALL:Q8Y2U7 (EMBL:AL646058) (118 aa) fasta scores: E(): 4.1e-11, 40.9% id in 110 aa, and to Rhizobium meliloti hypothetical protein rb0957 rb0957 or smb21379 SWALL:Q92UX8 (EMBL:AL603645) (124 aa) fasta scores: E(): 7.2e-10, 39.28% id in 112 aa'	hypothetical protein	940400	366	yes	forward
BPSL0811		'Hits of low significance from the databases. Weakly similar to Ralstonia solanacearum probable transmembrane protein rsc1464 or rs03843 SWALL:Q8XZD7 (EMBL:AL646064) (213 aa) fasta scores: E(): 0.0012, 30.25% id in 238 aa'	hypothetical protein	940793	729	yes	forward
BPSL0812	bpeR	'Similar to Escherichia coli potential acrAB operon repressor AcrR SWALL:ACRR_ECOLI (SWALL:P34000) (215 aa) fasta scores: E(): 1.2e-22, 38.75% id in 209 aa, and to Ralstonia solanacearum acrAB operon repressor transcription regulator protein rsc0012 or rs01834 SWALL:Q8Y3G8 (EMBL:AL646057) (219 aa) fasta scores: E(): 6e-34, 47.84% id in 209 aa'	TetR family regulatory protein	941843	636	yes	reverse
BPSL0815	bpeB	'Similar to Escherichia coli acriflavine resistance protein B AcrB or AcrE or b0462 SWALL:ACRB_ECOLI (SWALL:P31224) (1049 aa) fasta scores: E(): 0, 66.63% id in 1049 aa, and to Klebsiella pneumoniae AcrB protein SWALL:Q93K40 (EMBL:AJ318073) (1048 aa) fasta scores: E(): 0, 66.79% id in 1048 aa'	RND family acriflavine resistance protein	944166	3201	yes	forward
BPSL0817		'Similar to Bacillus subtilis xanthine permease PbuX SWALL:PBUX_BACSU (SWALL:P42086) (438 aa) fasta scores: E(): 3.3e-72, 48.67% id in 415 aa, and to Escherichia coli purine permease YgfU or b2888 SWALL:YGFU_ECOLI (SWALL:Q46821) (482 aa) fasta scores: E(): 9.1e-97, 59.03% id in 437 aa'	permease	949497	1446	yes	reverse
BPSL0818		'Similar to Escherichia coli xylulose kinase XylB or b3564 SWALL:XYLB_ECOLI (SWALL:P09099) (484 aa) fasta scores: E(): 2.8e-24, 34.3% id in 481 aa, and to Rhizobium meliloti sugar kinase r02569 or smc02341 SWALL:Q92MP4 (EMBL:AL591791) (477 aa) fasta scores: E(): 2.7e-37, 41.5% id in 477 aa'	sugar kinase	951271	1425	yes	forward
BPSL0819		'Similar to Streptomyces griseus A-factor-responsive transcriptional activator AdpA SWALL:Q9S166 (EMBL:AB023785) (405 aa) fasta scores: E(): 2.1e-30, 36.33% id in 322 aa, and to Streptomyces coelicolor transcriptional regulator sco6746 or sc5f2a.29 SWALL:Q9X7Q2 (EMBL:AL049587) (325 aa) fasta scores: E(): 2.9e-43, 41.94% id in 329 aa; Alternative start site at codon 33; upstream repeat region (ggc…	AraC family transcriptional regulator	952964	1035	yes	reverse
BPSL0820	flhA	'Similar to Paracoccus denitrificans glutathione-dependent formaldehyde dehydrogenase FlhA SWALL:FADH_PARDE (SWALL:P45382) (375 aa) fasta scores: E(): 1e-108, 75.2% id in 375 aa, and to Ralstonia solanacearum probable bifunctional: glutathione-dependent formaldehyde dehydrogenase and alcohol dehydrogenase class III oxidoreductase AdhC1 or rsp0069 or rs02044 SWALL:Q8XTN7 (EMBL:AL646076) (368 aa) f…	glutathione-dependent formaldehyde dehydrogenase	954203	1107	yes	forward
BPSL0821	fghA	'Similar to Paracoccus denitrificans S-formylglutathione hydrolase FghA SWALL:Q51671 (EMBL:U34346) (279 aa) fasta scores: E(): 5.9e-55, 52.29% id in 283 aa, and to Ralstonia solanacearum probable hydrolase oxidoreductase rsc0604 or rs04840 SWALL:Q8Y1T5 (EMBL:AL646060) (289 aa) fasta scores: E(): 2.9e-77, 69.03% id in 281 aa'	S-formylglutathione hydrolase	955323	861	yes	forward
BPSL0823		'Similar to Mycobacterium leprae ABC-tranporter ATP-binding protein ml0336 SWALL:Q9CCW0 (EMBL:AL583918) (275 aa) fasta scores: E(): 4.4e-25, 43.6% id in 250 aa, and to Pyrococcus horikoshii hypothetical protein ph1653 SWALL:O59348 (EMBL:AP000006) (260 aa) fasta scores: E(): 1.1e-19, 33.2% id in 256 aa'	ABC transporter ATP-binding protein	957112	873	yes	reverse
BPSL0824		'Similar to Yersinia pestis periplasmic chelated iron-binding protein YfeA or ypo2439 or y1897 SWALL:YFEA_YERPE (SWALL:Q56952) (311 aa) fasta scores: E(): 3.9e-08, 31.05% id in 219 aa, and to Mycobacterium tuberculosis hypothetical protein rv2059 or mtcy63a.01c or mt2119 SWALL:O07257 (EMBL:Z97984) (511 aa) fasta scores: E(): 2.2e-19, 34.41% id in 247 aa'	ABC transporter substrate-binding protein	958007	876	yes	reverse
BPSL0825		'Similar to Escherichia coli zinc uptake regulation protein Zur or b4046 SWALL:ZUR_ECOLI (SWALL:P32692) (171 aa) fasta scores: E(): 2.7e-12, 33.57% id in 137 aa, and to Pseudomonas aeruginosa transcriptional regulator Np20 or pa5499 SWALL:Q9HT74 (EMBL:AE004962) (167 aa) fasta scores: E(): 6e-21, 42.17% id in 147 aa. Possible alternative translational start sites'	FUR family transcriptional regulator	959140	465	yes	reverse
BPSL0826		Converts D-sorbitol to L-sorbose	sorbitol dehydrogenase	959898	777	yes	forward
BPSL0829		'Similar to Ralstonia solanacearum probable sugar-binding periplasmic signal peptide protein rsc2144 or rs01459 SWALL:Q8XXH0 (EMBL:AL646068) (441 aa) fasta scores: E(): 6.6e-158, 89.14% id in 442 aa, and to Agrobacterium tumefaciens ABC transporter substrate binding protein atu3165 or agr_l_3289 SWALL:Q8UB52 (EMBL:AE009246) (450 aa) fasta scores: E(): 2.2e-105, 61.15% id in 417 aa'	ABC transporter substrate-binding protein	963170	1329	yes	forward
BPSL0830		'Similar to Ralstonia solanacearum probable transmembrane ABC transporter protein rsc2143 or rs01460 SWALL:Q8XXH1 (EMBL:AL646068) (317 aa) fasta scores: E(): 1.5e-103, 84.12% id in 315 aa, and to Pseudomonas aeruginosa probable binding-protein-dependent maltose/mannitol transport protein pa2339 SWALL:Q9I1D9 (EMBL:AE004660) (310 aa) fasta scores: E(): 2.1e-70, 61.67% id in 287 aa, and to Rhodobact…	ABC transporter permease	964606	945	yes	forward
BPSL0831		'Similar to Ralstonia solanacearum probable transmembrane ABC transporter protein rsc2142 or rs01461 SWALL:Q8XXH2 (EMBL:AL646068) (286 aa) fasta scores: E(): 1.1e-101, 90.62% id in 288 aa, and to Pseudomonas fluorescens probable ABC transporter permease MtlG SWALL:O30493 (EMBL:AF007800) (276 aa) fasta scores: E(): 3e-70, 65.67% id in 268 aa, and to Pseudomonas aeruginosa probable binding-protein-…	ABC transporter permease	965547	867	yes	forward
BPSL0832		'Similar to Ralstonia solanacearum probable transmembrane protein rsc2141 or rs01462 SWALL:Q8XXH3 (EMBL:AL646068) (232 aa) fasta scores: E(): 2.1e-58, 70.25% id in 232 aa, and to Pseudomonas aeruginosa probable hydrolase pa0562 SWALL:Q9I5X4 (EMBL:AE004492) (224 aa) fasta scores: E(): 9.9e-30, 47.08% id in 223 aa, and to Xanthomonas axonopodis hydrolase xac2883 SWALL:AAM37728 (EMBL:AE011930) (225 …	haloacid dehalogenase hydrolase	966410	699	yes	forward
BPSL0833		'Similar to Salmonella typhimurium maltose/maltodextrin transport ATP-binding protein MalK or stm4230 SWALL:MALK_SALTY (SWALL:P19566) (369 aa) fasta scores: E(): 2.6e-62, 54.14% id in 362 aa, and to Ralstonia solanacearum probable sugar ATP-binding ABC transporter protein rsc2140 or rs01463 SWALL:Q8XXH4 (EMBL:AL646068) (369 aa) fasta scores: E(): 1.1e-101, 83.51% id in 370 aa, and to Vibrio chole…	sugar ABC transporter	967115	1167	yes	forward
BPSL0836		'Similar to Pseudomonas aeruginosa hypothetical protein pa2315 SWALL:Q9I1G0 (EMBL:AE004657) (391 aa) fasta scores: E(): 6.8e-89, 67.63% id in 380 aa. C-terminal region is similar to Pseudomonas sp triacylglycerol lipase Lip-1 SWALL:Q9KX30 (EMBL:X61673) (333 aa) fasta scores: E(): 3.2e-76, 66.06% id in 333 aa'	peptidase	971268	1197	yes	forward
BPSL0838		'Similar to Bacillus subtilis deoxyribonucleoside regulator DeoR SWALL:DEOR_BACSU (SWALL:P39140) (313 aa) fasta scores: E(): 2.3e-15, 29.74% id in 316 aa, and to Ralstonia solanacearum transcriptional regulator rsc2127 or rs01506 SWALL:Q8XXI6 (EMBL:AL646068) (315 aa) fasta scores: E(): 7.7e-100, 84.98% id in 313 aa, and to Yersinia pestis transcriptional regulatory protein ypo2324 SWALL:Q8ZE59 (E…	transcriptional regulator	973845	948	yes	reverse
BPSL0840	dalD	'Similar to Klebsiella pneumoniae D-arabinitol 4-dehydrogenase DalD SWALL:DALD_KLEPN (SWALL:O52720) (455 aa) fasta scores: E(): 4.8e-98, 55.95% id in 445 aa, and to Ralstonia solanacearum D-arabinitol 4-dehydrogenase rsc2129 or rs01475 SWALL:DALD_RALSO (SWALL:P58708) (465 aa) fasta scores: E(): 2.5e-147, 78.66% id in 464 aa, and to Yersinia pestis D-arabinitol 4-dehydrogenase ypo2325 or y2008 SWA…	D-arabinitol 4-dehydrogenase	976471	1443	yes	reverse
BPSL0841		'Similar to Bacillus subtilis transcriptional regulatory protein GltC SWALL:GLTC_BACSU (SWALL:P20668) (300 aa) fasta scores: E(): 3.6e-16, 28.32% id in 286 aa, and to Streptomyces coelicolor LysR-family transcriptional regulator sco0925 or scm10.13 SWALL:Q9RCY5 (EMBL:AL133469) (294 aa) fasta scores: E(): 4.1e-18, 33.33% id in 300 aa'	LysR family transcriptional regulator	978085	915	yes	reverse
BPSL0843		'Similar to previously sequenced Burkholderia sp. RP007 dehydrogenase PhnF SWALL:Q9ZHH7 (EMBL:AF061751) (483 aa) fasta scores: E(): 1.1e-103, 61.41% id in 482 aa. Similar to Rhizobium loti dehydrogenase mll7197 SWALL:Q986V2 (EMBL:AP003011) (481 aa) fasta scores: E(): 1.7e-114, 66.73% id in 481 aa, and to Ralstonia solanacearum probable vanillin dehydrogenase oxidoreductase Vdh or rsp0226 or rs051…	aldehyde dehydrogenase	980841	1452	yes	forward
BPSL0845		'Similar to Pseudomonas putida 4-hydroxybenzoate transporter PcaK SWALL:PCAK_PSEPU (SWALL:Q51955) (448 aa) fasta scores: E(): 6.3e-43, 36.14% id in 451 aa, and to Ralstonia solanacearum 4-hydroxybenzoate transporter transmembrane protein rsc1093 or rs04094 SWALL:Q8Y0F1 (EMBL:AL646062) (454 aa) fasta scores: E(): 6.2e-47, 36.02% id in 458 aa, and to Pseudomonas aeruginosa probable MFS transporter …	transporter	983973	1395	yes	forward
BPSL0847		'Similar to Pseudomonas aeruginosa hypothetical protein pa2080 SWALL:Q9I235 (EMBL:AE004635) (416 aa) fasta scores: E(): 3.6e-112, 66.58% id in 416 aa, and to Ralstonia solanacearum probable hydrolase rsc0759 or rs05094 SWALL:Q8Y1D1 (EMBL:AL646060) (417 aa) fasta scores: E(): 1.3e-111, 67.95% id in 415 aa, and to Rattus norvegicus Kynureninase KynU SWALL:KYNU_RAT (SWALL:P70712) (464 aa) fasta scor…	hypothetical protein	986412	1251	yes	reverse
BPSL0848		'Similar to Ralstonia solanacearum hypothetical protein rsc0760 or rs05093 SWALL:Q8Y1D0 (EMBL:AL646060) (209 aa) fasta scores: E(): 5.8e-59, 74.87% id in 207 aa, and to Pseudomonas aeruginosa hypothetical protein pa2081 SWALL:Q9I234 (EMBL:AE004635) (213 aa) fasta scores: E(): 5.4e-52, 67.15% id in 207 aa, and to Synechocystis sp. hypothetical protein slr2121 SWALL:P73988 (EMBL:D90911) (215 aa) fa…	hypothetical protein	987704	642	yes	reverse
BPSL0850		'Similar to Ralstonia solanacearum monooxygenase oxidoreductase rsc0763 or rs05090 SWALL:Q8Y1C7 (EMBL:AL646060) (191 aa) fasta scores: E(): 2.6e-42, 66.47% id in 170 aa, and to Agrobacterium tumefaciens nitrilotriacetate monooxygenase atu3277 or agr_l_3083 SWALL:Q8UAU0 (EMBL:AE009257) (175 aa) fasta scores: E(): 1.9e-23, 47.23% id in 163 aa. Similar to the N-terminal region of Chelatobacter heint…	hypothetical protein	988965	516	yes	reverse
BPSL0851		'Similar to Erwinia chrysanthemi peptide methionine sulfoxide reductase MsrA SWALL:MSRA_ERWCH (SWALL:Q9ZEQ8) (213 aa) fasta scores: E(): 1.7e-25, 46.87% id in 160 aa, and to Ralstonia solanacearum peptide methionine sulfoxide reductase rsc0764 or rs05089 SWALL:MSRA_RALSO (SWALL:Q8Y1C6) (191 aa) fasta scores: E(): 2.9e-43, 60.21% id in 186 aa, and to Deinococcus radiodurans peptide methionine sulf…	peptide methionine sulfoxide reductase	989873	558	yes	forward
BPSL0853		'Similar to Ralstonia solanacearum cyclopropane-fatty-acyl-phospholipid synthase Cfa2 or rsc0766 or rs05087 SWALL:Q8Y1C4 (EMBL:AL646060) (406 aa) fasta scores: E(): 1.5e-111, 68.84% id in 398 aa, and to Pseudomonas aeruginosa hypothetical protein pa5546 SWALL:Q9HT28 (EMBL:AE004967) (394 aa) fasta scores: E(): 1.6e-73, 49.11% id in 397 aa, and to Pseudomonas putida hypothetical protein SWALL:YLP3_…	cyclopropane-fatty-acyl-phospholipid synthase	992373	1221	yes	reverse
BPSL0854	pdxH	catalyzes the formation of pyridoxal 5'-phosphate from pyridoxamine 5'-phosphate	pyridoxamine 5'-phosphate oxidase	993725	645	yes	reverse
BPSL0855		'Similar to Ralstonia solanacearum probable transmembrane protein rsc0774 or rs05080 SWALL:Q8Y1B6 (EMBL:AL646061) (300 aa) fasta scores: E(): 4.9e-51, 60.48% id in 291 aa, and to Salmonella typhimurium paral enzyme stm2987 SWALL:Q8ZMC1 (EMBL:AE008837) (268 aa) fasta scores: E(): 7.7e-50, 53.33% id in 270 aa'	ThiF family protein	994503	867	yes	forward
BPSL0856		'Similar to Ralstonia solanacearum thioredoxin protein rsc0779 or rs05075 SWALL:Q8Y1B1 (EMBL:AL646061) (280 aa) fasta scores: E(): 2.9e-54, 55.51% id in 281 aa, and to Pseudomonas aeruginosa probable thioredoxin pa4061 SWALL:Q9HWW7 (EMBL:AE004822) (289 aa) fasta scores: E(): 1e-32, 42.1% id in 285 aa, and to Xanthomonas axonopodis thioredoxin xac2783 SWALL:AAM37628 (EMBL:AE011919) (286 aa) fasta …	thioredoxin protein	995642	906	yes	reverse
BPSL0857		'Similar to Streptomyces coelicolor hypothetical protein sco0881 or scm1.14C SWALL:Q9RD29 (EMBL:AL133422) (321 aa) fasta scores: E(): 3.4e-32, 38.98% id in 295 aa, and to Pseudomonas aeruginosa hypothetical protein pa1205 SWALL:YC05_PSEAE (SWALL:Q9I4D3) (315 aa) fasta scores: E(): 8e-32, 40.07% id in 257 aa, and to Streptomyces coelicolor hypothetical protein sco7729 or sc8d11.20 SWALL:Q9AJZ9 (EM…	hypothetical protein	996544	882	yes	reverse
BPSL0858		'Similar to Salmonella typhimurium probable amino acid metabolite efflux pump EamA or stm1517 SWALL:EAMA_SALTY (SWALL:Q56072) (299 aa) fasta scores: E(): 1.4e-53, 53.92% id in 293 aa, and to Ralstonia solanacearum hypothetical transmembrane protein rsc3261 or rs02490 SWALL:Q8XUD0 (EMBL:AL646074) (308 aa) fasta scores: E(): 5.3e-65, 63.54% id in 299 aa, and to Salmonella typhi membrane protein sty…	permease	997610	885	yes	forward
BPSL0859		'Similar to Escherichia coli N-acetylmuramoyl-L-alanine amidase AmiC or b2817 SWALL:AMIC_ECOLI (SWALL:Q46929) (417 aa) fasta scores: E(): 1.3e-34, 42.85% id in 490 aa, and to Ralstonia solanacearum probable N-acetylmuramoyl-L-alanine amidase rsc2539 or rs00715 SWALL:Q8XWD5 (EMBL:AL646070) (507 aa) fasta scores: E(): 2.1e-52, 57.39% id in 521 aa, and to Yersinia pestis N-acetylmuramoyl-L-alanine a…	N-acetylmuramoyl-L-alanine amidase	999014	1545	yes	reverse
BPSL0861		'Similar to Pseudomonas aeruginosa hypothetical protein pa4950 SWALL:Q9HUL4 (EMBL:AE004908) (361 aa) fasta scores: E(): 7.6e-57, 59.15% id in 377 aa, and to Yersinia pestis iron-sulfur cluster-binding protein ypo0367 SWALL:Q8ZIW8 (EMBL:AJ414142) (411 aa) fasta scores: E(): 1e-42, 47.18% id in 409 aa, and to Ralstonia solanacearum iron-sulfur 4Fe-4S ferredoxin protein rsc2541 or rs00718 SWALL:Q8XW…	4Fe-4S cluster-binding ferredoxin protein	1001124	1230	yes	forward
BPSL0863	xerD	site-specific tyrosine recombinase which cuts and rejoins DNA molecules; binds cooperatively to specific DNA consensus sites; forms a heterotetrameric complex with XerC; XerCD exhibit similar sequences; essential to convert chromosome dimers to monomers during cell division and functions during plasmid segregation; XerD specifically exchanges the bottom strands; cell division protein FtsK may reg…	site-specific tyrosine recombinase XerD	1002974	918	yes	forward
BPSL0864		'Similar to Streptomyces coelicolor probable long-chain-fatty-acid-CoA ligase sco6968 or sc6f7.21 SWALL:Q9KZC1 (EMBL:AL353870) (511 aa) fasta scores: E(): 2.7e-47, 37.37% id in 511 aa, and to Thermoanaerobacter tengcongensis acyl-CoA synthetases tte1960 SWALL:Q8R8N5 (EMBL:AE013147) (495 aa) fasta scores: E(): 2.8e-44, 33.53% id in 489 aa'	AMP-binding enzyme	1004176	1566	yes	reverse
BPSL0865		'Similar to Ralstonia solanacearum hypothetical protein rsc2545 or rs00724 SWALL:Q8XWC9 (EMBL:AL646070) (163 aa) fasta scores: E(): 7.9e-50, 76.39% id in 161 aa, and to Neisseria meningitidis hypothetical protei nma1462 SWALL:Q9JU74 (EMBL:AL162756) (159 aa) fasta scores: E(): 3.5e-30, 49.36% id in 158 aa, and to Neisseria meningitidis hypothetical protein nmb1026 SWALL:Q9JZJ3 (EMBL:AE002453) (159…	hypothetical protein	1005871	492	yes	forward
BPSL0866		involved in acylation of glycerol-3-phosphate to form 1-acyl-glycerol-3 phosphate for use in phospholipid biosynthesis; functions with PlsX	glycerol-3-phosphate acyltransferase PlsY	1006471	612	yes	forward
BPSL0867		nucleotide binding property based on structural studies of Haemophilus influenzae crystallized protein in PDB Accession Number 1IN0 and NMR studies of Escherichia coli YajQ; the YajQ protein from Pseudomonas synringae appears to play a role in activation of bateriophage phi6 segment L transcription	nucleotide-binding protein	1007312	486	yes	reverse
BPSL0868	murB	catalyzes the reduction of UDP-N-acetylglucosamine enolpyruvate to form UDP-N-acetylmuramate in peptidoglycan biosynthesis	UDP-N-acetylenolpyruvoylglucosamine reductase	1007934	1050	yes	forward
BPSL0869	argF	catalyzes the formation of L-citrulline from carbamoyl phosphate and L-ornithine in arginine biosynthesis and degradation	ornithine carbamoyltransferase	1009175	930	yes	reverse
BPSL0870		'Similar to Ralstonia solanacearum hypothetical protein rsc2555 or rs00734 SWALL:Q8XWB9 (EMBL:AL646070) (117 aa) fasta scores: E(): 4.7e-20, 56.25% id in 96 aa, and to Neisseria meningitidis hypothetical protein nma0169 SWALL:Q9JWY5 (EMBL:AL162752) (280 aa) fasta scores: E(): 1e-11, 45.16% id in 93 aa, and to Neisseria meningitidis phno-related protein nmb0105 SWALL:Q9K1L0 (EMBL:AE002369) (280 aa…	hypothetical protein	1010518	336	yes	forward
BPSL0871	rpsT	binds directly to the 16S rRNA and is involved in post-translational inhibition of arginine and ornithine decarboxylase	30S ribosomal protein S20	1011097	279	yes	reverse
BPSL0872		'Similar to Ralstonia solanacearum probable transmembrane protein rsc2557 or rs00736 SWALL:Q8XWB7 (EMBL:AL646070) (517 aa) fasta scores: E(): 2.3e-128, 65.69% id in 516 aa, and to Yersinia pestis membrane protein ypo2043 SWALL:Q8ZEW0 (EMBL:AJ414151) (511 aa) fasta scores: E(): 9.6e-97, 52.7% id in 518 aa, and to Escherichia coli, and Escherichia coli O157:H7 virulence factor MviN homolog b1069 or…	MviN-like protein	1011780	1551	yes	forward
BPSL0873		'Similar to Ralstonia solanacearum hypothetical protein rsc2558 or rs00740 SWALL:Q8XWB6 (EMBL:AL646070) (281 aa) fasta scores: E(): 4.2e-61, 58.27% id in 278 aa, and to Xylella fastidiosa hypothetical protein xf1494 SWALL:YE94_XYLFA (SWALL:Q9PD85) (281 aa) fasta scores: E(): 4.3e-33, 38.84% id in 278 aa, and to Xanthomonas campestris hypothetical protein xcc3267 SWALL:AAM42537 (EMBL:AE012443) (29…	hypothetical protein	1013340	843	yes	forward
BPSL0874		'Similar to Ralstonia solanacearum probable 3-hydroxyacyl-CoA dehydrogenase type II oxidoreductase rsc2534 or rs05766 SWALL:Q8XWE0 (EMBL:AL646070) (252 aa) fasta scores: E(): 2.2e-67, 77.77% id in 252 aa, and to Pseudomonas aeruginosa probable short-chain dehydrogenase pa2554 SWALL:Q9I0T0 (EMBL:AE004683) (255 aa) fasta scores: E(): 1.4e-56, 66.66% id in 255 aa, and to Brucella melitensis 3-oxoacy…	short-chain dehydrogenase	1014451	759	yes	reverse
BPSL0875	adk	essential enzyme that recycles AMP in active cells; converts ATP and AMP to two molecules of ADP	adenylate kinase	1015407	663	yes	reverse
BPSL0876	kdsB	CMP-2-keto-3-deoxyoctulosonic acid synthetase; catalyzes the formation of CMP-3-deoxy-D-manno-octulosonate from CTP and 3-deoxy-D-manno-octulosonate which is incorporated into LPS	3-deoxy-manno-octulosonate cytidylyltransferase	1016278	792	yes	reverse
BPSL0878		'Transfers the gamma-phosphate of ATP to the 4' position of a tetraacyldisaccharide 1-phosphate intermediate to form tetraacyldisaccharide 1,4'-bis-phosphate'	tetraacyldisaccharide 4'-kinase	1017430	1029	yes	reverse
BPSL0880	sodB	'Similar to Bordetella pertussis superoxide dismutase [Fe] SodB SWALL:SODF_BORPE (SWALL:P37369) (192 aa) fasta scores: E(): 6.4e-69, 83.33% id in 192 aa, and to Ralstonia solanacearum probable superoxide dismutase rsc2526 or rs01055 SWALL:Q8XWE8 (EMBL:AL646070) (192 aa) fasta scores: E(): 1.2e-70, 85.41% id in 192 aa'	superoxide dismutase	1020488	579	yes	forward
BPSL0881			hypothetical protein	1021501	1269	yes	forward
BPSL0884		'Similar to Pseudomonas aeruginosa hypothetical protein pa0276 SWALL:Q9I6L4 (EMBL:AE004465) (171 aa) fasta scores: E(): 7e-44, 69.71% id in 175 aa, and to Pseudomonas putida Prs2-like protein SWALL:Q9WWZ6 (EMBL:AF031417) (174 aa) fasta scores: E(): 3.2e-40, 62.85% id in 175 aa'	hypothetical protein	1025817	528	yes	forward
BPSL0885		catalyzes the formation of 2-dehydropantoate from (R)-pantoate	2-dehydropantoate 2-reductase	1026360	1026	yes	forward
BPSL0886		'Similar to Ralstonia solanacearum hypothetical protein rsc3026 or rs04731 SWALL:Q8XV06 (EMBL:AL646073) (196 aa) fasta scores: E(): 1e-40, 58.67% id in 196 aa; upstream repeat region (tgccgagt)3'	hypothetical protein	1027909	606	yes	forward
BPSL0887		'Weakly similar to Clostridium acetobutylicum sensory protein, containing EAL-domain cac0322 SWALL:Q97M76 (EMBL:AE007546) (412 aa) fasta scores: E(): 4.5e-19, 25.76% id in 392 aa, and to Rhizobium loti hypothetical protein mll2537 SWALL:Q98I70 (EMBL:AP002999) (282 aa) fasta scores: E(): 2.8e-14, 31.22% id in 237 aa; upstream repeat region (cccgaacgcccgaacgcccgaacg)3 and (cccgaaca)3'	hypothetical protein	1028625	1275	yes	reverse
BPSL0888		'Similar to Ralstonia solanacearum probable transporter transmembrane protein rsp1278 or rs05323 SWALL:Q8XQE9 (EMBL:AL646083) (476 aa) fasta scores: E(): 1.2e-105, 61.7% id in 470 aa, and to Xanthomonas campestris MFS transporter EmrA or xcc2845 SWALL:AAM42117 (EMBL:AE012397) (473 aa) fasta scores: E(): 9.4e-98, 58.35% id in 461 aa; downstream repeat region (cccgaacgcccgaacgcccgaacg)3 and (cccgaa…	transporter	1030571	1440	yes	reverse
BPSL0891		'Similar to Pseudomonas aeruginosa probable transcriptional regulator pa3757 SWALL:Q9HXN8 (EMBL:AE004794) (247 aa) fasta scores: E(): 2.5e-56, 63.71% id in 248 aa, and to Xanthomonas campestris transcriptional regulator GntR family xcc3414 SWALL:AAM42684 (EMBL:AE012460) (255 aa) fasta scores: E(): 9.6e-47, 52.67% id in 243 aa'	GntR family transcriptional regulator	1034683	747	yes	reverse
BPSL0892		'Similar to Rhizobium loti probable oxidoreductase mlr5327 SWALL:Q98C22 (EMBL:AP003006) (281 aa) fasta scores: E(): 1.6e-58, 55.16% id in 281 aa, and to Rhizobium meliloti oxidoreductase r02112 or smc01429 SWALL:Q92NR7 (EMBL:AL591789) (281 aa) fasta scores: E(): 4.6e-56, 56.22% id in 281 aa, and to Agrobacterium tumefaciens aldo/keto reductase atu2032 or agr_c_3682 SWALL:Q8UDT7 (EMBL:AE009154) (2…	aldo/keto reductase	1035598	846	yes	forward
BPSL0893	fusA	EF-G; promotes GTP-dependent translocation of the ribosome during translation; many organisms have multiple copies of this gene	elongation factor G	1039747	2115	yes	reverse
BPSL0894		'Similar to Ralstonia solanacearum hypothetical signal peptide protein rsc2494 or rs01102 SWALL:Q8XWI0 (EMBL:AL646070) (150 aa) fasta scores: E(): 4.3e-26, 53.37% id in 148 aa, and to Rhizobium meliloti hypothetical signal peptide protein r01717 or smc00288 SWALL:Q92PM3 (EMBL:AL591788) (163 aa) fasta scores: E(): 5.6e-10, 36.25% id in 160 aa'	hypothetical protein	1042162	510	yes	reverse
BPSL0895		'Similar to Escherichia coli O157:H7 orf, hypothetical protein YmfC or z1864 or ecs1607 SWALL:Q8X724 (EMBL:AE005329) (217 aa) fasta scores: E(): 1.8e-30, 51.41% id in 177 aa, and to Salmonella typhimurium ribosomal large subunit pseudouridine synthase YmfC or stm1237 SWALL:Q8ZPZ1 (EMBL:AE008754) (221 aa) fasta scores: E(): 1.8e-30, 50.56% id in 178 aa'	pseudouridine synthase	1043344	579	yes	reverse
BPSL0896	icd	Converts isocitrate to alpha ketoglutarate	isocitrate dehydrogenase	1044190	1260	yes	forward
BPSL0898		'Similar to Bordetella pertussis cold shock-like protein CspA SWALL:CSPA_BORPE (SWALL:Q9Z5R4) (67 aa) fasta scores: E(): 4.1e-15, 64.61% id in 65 aa, and to Myxococcus xanthus CspB SWALL:Q9ZFK8 (EMBL:AF098529) (66 aa) fasta scores: E(): 1.1e-15, 68.18% id in 66 aa, and to Shewanella violacea cold shock-like protein CspA SWALL:Q9S1B7 (EMBL:AB015429) (70 aa) fasta scores: E(): 1.4e-15, 70.31% id in…	cold shock-like protein	1047366	204	yes	reverse
BPSL0898a	clpS	involved in the modulation of the specificity of the ClpAP-mediated ATP-dependent protein degradation; binds to the N-terminal domain of the chaperone ClpA	ATP-dependent Clp protease adaptor protein ClpS	1048102	315	yes	forward
BPSL0899	clpA	'Similar to Escherichia coli, and Escherichia coli O157:H7 ATP-dependent Clp protease ATP-binding subunit ClpA or LopD or b0882 or z1119 or ecs0968 SWALL:CLPA_ECOLI (SWALL:P15716) (758 aa) fasta scores: E(): 2.4e-163, 61.6% id in 750 aa, and to Ralstonia solanacearum probable ATP-dependent protease ClpA or rsc2464 or rs01141 SWALL:Q8XWL0 (EMBL:AL646070) (762 aa) fasta scores: E(): 0, 87.53% id in…	ATP-dependent Clp protease ATP-binding subunit	1048413	2301	yes	forward
BPSL0900		'Similar to Escherichia coli phenylalanine-specific permease PheP or b0576 SWALL:PHEP_ECOLI (SWALL:P24207) (458 aa) fasta scores: E(): 6.1e-58, 38.06% id in 444 aa, and to Pseudomonas aeruginosa probable amino acid permease pa2079 SWALL:Q9I236 (EMBL:AE004635) (468 aa) fasta scores: E(): 2.1e-101, 65.16% id in 445 aa, and to Pseudomonas aeruginosa probable amino acid permease pa0789 SWALL:Q9I5E9 (…	amino acid permease	1050813	1377	yes	forward
BPSL0901		'C-terminal region is weakly similar to Xanthomonas campestris hypothetical protein xcc0131 SWALL:AAM39450 (EMBL:AE012108) (223 aa) fasta scores: E(): 0.042, 24.61% id in 195 aa'	hypothetical protein	1052262	744	yes	forward
BPSL0902		'Similar to Ralstonia solanacearum probable transmembrane protein rsc3405 or rs01714 SWALL:Q8XTZ0 (EMBL:AL646075) (261 aa) fasta scores: E(): 1.9e-55, 64.87% id in 242 aa, and to Chlorobium tepidum hypothetical protein ct0197 SWALL:AAM71445 (EMBL:AE012799) (263 aa) fasta scores: E(): 1e-44, 53.08% id in 243 aa. CDS is truncated at the N-terminus in comparison to orthologues; Repeat motif found as…	hypothetical protein	1053170	783	yes	forward
BPSL0903	dut	catalyzes the formation of dUMP from dUTP	deoxyuridine 5'-triphosphate nucleotidohydrolase	1054041	447	yes	reverse
BPSL0904	dfp	'catalyzes the conjugation of cysteine to 4'-phosphopantothenate to form 4-phosphopantothenoylcysteine, which is then decarboxylated to form 4'-phosphopantotheine'	bifunctional phosphopantothenoylcysteine decarboxylase/phosphopantothenate synthase	1054551	1212	yes	reverse
BPSL0905	lspA	lipoprotein signal peptidase; integral membrane protein that removes signal peptides from prolipoproteins during lipoprotein biosynthesis	lipoprotein signal peptidase	1055824	501	yes	reverse
BPSL0906	ileS	'IleRS; catalyzes the formation of isoleucyl-tRNA(Ile) from isoleucine and tRNA(Ile); since isoleucine and other amino acids such as valine are similar, there are additional editing function in this enzyme; one is involved in hydrolysis of activated valine-AMP and the other is involved in deacylation of mischarged Val-tRNA(Ile); there are two active sites, one for aminoacylation and one for editi…	isoleucyl-tRNA synthetase	1056324	2838	yes	reverse
BPSL0907		catalyzes the formation of FMN from riboflavin and the formation of FAD from FMN; in Bacillus the ribC gene has both flavokinase and FAD synthetase activities	bifunctional riboflavin kinase/FMN adenylyltransferase	1059273	993	yes	reverse
BPSL0908	purN	glycinamide ribonucleotide transformylase; GAR Tfase; catalyzes the synthesis of 5'-phosphoribosylformylglycinamide from 5'-phosphoribosylglycinamide and 10-formyltetrahydrofolate; PurN requires formyl folate for the reaction unlike PurT which uses formate	phosphoribosylglycinamide formyltransferase	1060390	663	yes	forward
BPSL0909		'Similar to Ralstonia solanacearum hypothetical protein rsc2453 or rs01153 SWALL:Q8XWM1 (EMBL:AL646070) (417 aa) fasta scores: E(): 1.6e-101, 63.78% id in 417 aa, and to Neisseria meningitidis Fmu and Fmv protein, nmb1351 SWALL:Q9JZ03 (EMBL:AE002483) (418 aa) fasta scores: E(): 5.9e-75, 52.54% id in 413 aa, and to Neisseria meningitidis sun-family protein nma1563 SWALL:Q9JTZ9 (EMBL:AL162756) (418…	NOL1/NOP2/Sun family protein	1061049	1263	yes	forward
BPSL0910		'Similar to Ralstonia solanacearum hypothetical transmembrane protein rsc2451 or rs01155 SWALL:Q8XWM3 (EMBL:AL646070) (447 aa) fasta scores: E(): 3.2e-71, 47.19% id in 445 aa, and to Rhizobium meliloti hypothetical protein ra0860 or sma1582 SWALL:Q92YL3 (EMBL:AE007272) (432 aa) fasta scores: E(): 2e-33, 32.18% id in 435 aa'	mechanosensitive ion channel protein	1062323	1353	yes	forward
BPSL0911		'Similar to Azotobacter vinelandii stearoyl-CoA desaturase SWALL:Q59162 (EMBL:U37517) (367 aa) fasta scores: E(): 7.9e-71, 50.56% id in 356 aa, and to Ralstonia solanacearum stearoyl-CoA desaturase oxidoreductase rsc2450 or rs01156 SWALL:Q8XWM4 (EMBL:AL646070) (398 aa) fasta scores: E(): 3.6e-116, 68.17% id in 399 aa, and to Pseudomonas aeruginosa probable fatty acid desaturase pa0286 SWALL:Q9I6K…	transmembrane fatty acid desaturase	1063872	1197	yes	forward
BPSL0912	nadA	3 different subfamilies; catalyzes the formation of quinolinate from iminoaspartate and dihydroxyacetone phosphate	quinolinate synthetase	1065237	1137	yes	forward
BPSL0913	nadC	'catalyzes the formation of pyridine-2,3-dicarboxylate and 5-phospho-alpha-D-ribose 1-diphosphate from nictinate D-ribonucleotide'	nicotinate-nucleotide pyrophosphorylase	1066370	885	yes	forward
BPSL0914	nadB	catalyzes the formation of oxaloacetate from L-aspartate	L-aspartate oxidase	1067447	1647	yes	reverse
BPSL0915	rpmG	'in Escherichia coli BM108, a mutation that results in lack of L33 synthesis had no effect on ribosome synthesis or function; there are paralogous genes in several bacterial genomes, and a CXXC motif for zinc binding and an upstream regulation region of the paralog lacking this motif that are regulated by zinc similar to other ribosomal proteins like L31; the proteins in this group lack the CXXC …	50S ribosomal protein L33	1069216	168	yes	reverse
BPSL0916	rpmB	required for 70S ribosome assembly	50S ribosomal protein L28	1069401	234	yes	reverse
BPSL0917	radC	Involved in DNA double-strand break repair and recombination. Promotes the annealing of complementary single-stranded DNA and by simulation of RAD51 recombinase	DNA repair protein RadC	1069928	711	yes	reverse
BPSL0918		'Similar to Escherichia coli, and Escherichia coli O157:H7 FkbP-type peptidyl-prolyl cis-trans isomerase FkpB or SlpA or b0028 or z0033 or ecs0031 SWALL:FKBX_ECOLI (SWALL:P22563) (148 aa) fasta scores: E(): 2.3e-14, 40.55% id in 143 aa, and to Ralstonia solanacearum probable FkbP-type peptidyl-prolyl cis-trans isomerase FkpB or rsc2443 or rs01351 SWALL:Q8XWN1 (EMBL:AL646070) (144 aa) fasta scores…	FkpB-type peptidyl-prolyl cis-trans isomerase	1070903	456	yes	forward
BPSL0919	ispH	catalyzes the conversion of 1-hydroxy-2-methyl-2-(E)-butenyl 4-diphosphate into isopentenyl diphosphate (IPP) and dimethylallyl diphosphate (DMAPP); functions in the nonmevalonate isoprenoid biosynthesis pathway	4-hydroxy-3-methylbut-2-enyl diphosphate reductase	1071361	981	yes	forward
BPSL0919A		Doubtful CDS. No significant database matches	hypothetical protein	1072598	522	yes	forward
BPSL0920		'Similar to Pseudomonas aeruginosa high-affinity branched-chain amino acid transport system permease BraD or pa1073 SWALL:BRAD_PSEAE (SWALL:P21627) (307 aa) fasta scores: E(): 3.1e-45, 49.18% id in 307 aa, and to Ralstonia solanacearum amino-acid transmembrane ABC transporter protein rsc2440 or rs01355 SWALL:Q8XWN3 (EMBL:AL646070) (311 aa) fasta scores: E(): 4.7e-81, 75.94% id in 316 aa'	ABC transporter permease	1073342	951	yes	forward
BPSL0921		'Similar to the C-terminal region of Pseudomonas aeruginosa high-affinity branched-chain amino acid transport system permease BraE or pa1072 SWALL:BRAE_PSEAE (SWALL:P21628) (417 aa) fasta scores: E(): 3.3e-41, 44.56% id in 359 aa. Full length CDS is similar to and to Ralstonia solanacearum probable amino-acid transmembrane ABC transporter protein rsc2439 or rs02663 SWALL:Q8XWN4 (EMBL:AL646070) (3…	transport system permease	1074303	1170	yes	forward
BPSL0922		'Similar to Streptococcus pneumoniae R6 ABC transporter ATP-binding protein-branched chain amino acid transport LivG SWALL:AAK99466 (EMBL:AE008443) (254 aa) fasta scores: E(): 8.6e-36, 50.4% id in 248 aa, and to Ralstonia solanacearum probable amino acid ATP-binding ABC transporter protein rsc2438 or rs02664 SWALL:Q8XWN5 (EMBL:AL646070) (257 aa) fasta scores: E(): 1.4e-64, 81.71% id in 257 aa, an…	ABC transporter ATP-binding protein	1075535	774	yes	forward
BPSL0923		'Similar to Pseudomonas aeruginosa high-affinity branched-chain amino acid transport ATP-binding protein BraG or pa1070 SWALL:BRAG_PSEAE (SWALL:P21630) (233 aa) fasta scores: E(): 1e-36, 49.14% id in 234 aa, and to Ralstonia solanacearum probable amino acid ATP-binding ABC transporter protein rsc2437 or rs02666 SWALL:Q8XWN6 (EMBL:AL646070) (244 aa) fasta scores: E(): 5.1e-61, 78.99% id in 238 aa,…	ABC transporter ATP-binding protein	1076308	717	yes	forward
BPSL0924		'Poor database matches. Weakly similar to Ralstonia solanacearum hypothetical protein rsc1547 or rs05234 SWALL:Q8XZ57 (EMBL:AL646065) (242 aa) fasta scores: E(): 0.71, 25.4% id in 248 aa'	hypothetical protein	1077327	669	yes	forward
BPSL0925		'Similar to Yersinia pestis acetyltransferase ypo3031 SWALL:Q8ZCG0 (EMBL:AJ414155) (141 aa) fasta scores: E(): 5e-16, 41.25% id in 143 aa, and to Escherichia coli O157:H7 hypothetical protein Z3699 z3699 or ecs3305 SWALL:Q8XBI6 (EMBL:AE005473) (178 aa) fasta scores: E(): 1.8e-15, 41.49% id in 147 aa'	acetyltransferase	1078145	459	yes	reverse
BPSL0926	argD	DapATase; functions in arginine biosynthetic pathway; catalyzes the formation of N-acetyl-L-glutamate 5-semialdehyde from 2-oxoglutarate and N(2)-acetyl-L-ornithine	acetylornithine aminotransferase	1078620	1185	yes	reverse
BPSL0927		'catalyzes the formation of 3,6-dideoxy-D-glycero-D-glycero-4-hexulose'	CDP-6-deoxy-delta-3,4-glucoseen reductase	1080081	1032	yes	reverse
BPSL0928		'Similar to Ralstonia solanacearum oxidoreductase rsc2433 or rs02671 SWALL:Q8XWP0 (EMBL:AL646070) (341 aa) fasta scores: E(): 6.2e-62, 59.69% id in 330 aa, and to Rhizobium loti hypothetical protein mlr4637 SWALL:Q98DM4 (EMBL:AP003004) (299 aa) fasta scores: E(): 1.2e-12, 32.39% id in 321 aa'	hypothetical protein	1081195	1026	yes	forward
BPSL0930		'Similar to Escherichia coli, and Escherichia coli O157:H7 ribosomal small subunit pseudouridine synthase A RsuA or b2183 or z3442 or ecs3075 SWALL:RSUA_ECOLI (SWALL:P33918) (231 aa) fasta scores: E(): 1.3e-22, 37.44% id in 235 aa, and to Ralstonia solanacearum probable ribosomal small subunit pseudouridine synthase A protein RsuA or rsc0674 or rs01579 SWALL:Q8Y1L6 (EMBL:AL646060) (252 aa) fasta …	16S rRNA pseudouridine(516) synthase	1082518	723	yes	reverse
BPSL0931		'Similar to Escherichia coli copper resistance protein C precursor PcoC SWALL:PCOC_ECOLI (SWALL:Q47454) (126 aa) fasta scores: E(): 1.7e-07, 35.15% id in 128 aa, and to Salmonella typhimurium homolog of Cu resistance protein CopC yobA or stm1875 SWALL:Q8ZNX1 (EMBL:AE008783) (124 aa) fasta scores: E(): 8.2e-10, 37.09% id in 124 aa'	copper resistance protein	1083388	366	yes	forward
BPSL0932		'Similar to Neisseria meningitidis LysR family transcriptional regulator CrgA SWALL:Q9JPU9 (EMBL:AF190471) (299 aa) fasta scores: E(): 9.6e-35, 39.72% id in 292 aa, and to Pseudomonas aeruginosa probable transcriptional regulator pa3124 SWALL:Q9HZA0 (EMBL:AE004736) (303 aa) fasta scores: E(): 4.9e-63, 57.96% id in 295 aa, and to Rhizobium loti transcriptional regulator mll4082 SWALL:Q98EU3 (EMBL:…	LysR family transcriptional regulator	1083765	963	yes	reverse
BPSL0933		'Similar to Pectobacterium carotovorum subsp. atrosepticum regulator of exoenzyme virulence factors HexA SWALL:O85276 (EMBL:AF057064) (316 aa) fasta scores: E(): 1.1e-24, 32.54% id in 298 aa, and to Pseudomonas aeruginosa probable transcriptional regulator pa3995 SWALL:Q9HX26 (EMBL:AE004817) (297 aa) fasta scores: E(): 5.9e-77, 71.23% id in 292 aa, and to Streptomyces coelicolor LysR-type transcr…	LysR family transcriptional regulator	1084929	897	yes	reverse
BPSL0934		'Similar to Streptomyces antibioticus hydrolase SWALL:Q93F92 (EMBL:AF322256) (302 aa) fasta scores: E(): 1.3e-12, 29.56% id in 274 aa, and to Pseudomonas aeruginosa probable epoxide hydrolase pa3994 SWALL:Q9HX27 (EMBL:AE004817) (296 aa) fasta scores: E(): 8.8e-91, 71.18% id in 295 aa'	hydrolase	1085947	897	yes	forward
BPSL0935		'Similar to Ralstonia solanacearum hypothetical protein rsc1157 or rs04594 SWALL:Q8Y087 (EMBL:AL646063) (241 aa) fasta scores: E(): 7.8e-50, 56.08% id in 230 aa, and to Xanthomonas axonopodis hypothetical protein xac1859 SWALL:AAM36721 (EMBL:AE011819) (237 aa) fasta scores: E(): 3.3e-46, 52.21% id in 226 aa'	hypothetical protein	1087054	690	yes	reverse
BPSL0936		'Similar to Methanopyrus kandleri dihydrodipicolinate synthase DapA or mk1607 SWALL:Q8TUZ4 (EMBL:AE010450) (300 aa) fasta scores: E(): 1.7e-25, 31.48% id in 289 aa, and to Pseudomonas aeruginosa probable dihydrodipicolinate synthetase pa0223 SWALL:Q9I6R5 (EMBL:AE004460) (293 aa) fasta scores: E(): 4e-68, 61.43% id in 293 aa, and to Vibrio sp. CH-291 hypothetical protein SWALL:Q93IK7 (EMBL:AJ31479…	dihydrodipicolinate synthetase	1087758	897	yes	reverse
BPSL0937		'Similar to Pseudomonas aeruginosa probable aldolase pa0224 SWALL:Q9I6R4 (EMBL:AE004460) (260 aa) fasta scores: E(): 1e-76, 69.49% id in 259 aa, and to Vibrio sp. CH-291 hypothetical protein SWALL:Q93IK8 (EMBL:AJ314791) (259 aa) fasta scores: E(): 2e-71, 65.63% id in 259 aa, and to Streptomyces sphaeroides NovR SWALL:Q9L9F0 (EMBL:AF170880) (270 aa) fasta scores: E(): 2.1e-15, 33.62% id in 232 aa'	class II aldolase/adducin domain-containing protein	1088736	783	yes	reverse
BPSL0938		'Similar to Ralstonia solanacearum transcription regulator protein rsc1159 or rs04592 SWALL:Q8Y085 (EMBL:AL646063) (182 aa) fasta scores: E(): 3e-34, 62.35% id in 170 aa, and to Pseudomonas aeruginosa probable transcriptional regulator pa0225 SWALL:Q9I6R3 (EMBL:AE004460) (179 aa) fasta scores: E(): 3e-31, 55.17% id in 174 aa'	DNA-binding protein	1089650	564	yes	forward
BPSL0955		'Similar to Escherichia coli, and Escherichia coli O157:H7 cys regulon transcriptional activator CysB or b1275 or z2535 or ecs1847 SWALL:CYSB_ECOLI (SWALL:P06613) (324 aa) fasta scores: E(): 1.8e-49, 44.73% id in 304 aa, and to Ralstonia solanacearum cys regulon transcriptional activator-related transcription regulator protein CysB2 or rsc2427 or rs02682 SWALL:Q8XWP6 (EMBL:AL646070) (313 aa) fast…	transcriptional regulator CysB	1112759	942	yes	reverse
BPSL0956	cysI	'Similar to Pseudomonas aeruginosa sulfite reductase CysI SWALL:O31037 (EMBL:AF026066) (552 aa) fasta scores: E(): 9.2e-145, 64.91% id in 553 aa, and to Ralstonia solanacearum probable sulfite reductase oxidoreductase CysI1 or rsc2425 or rs02684 SWALL:Q8XWP8 (EMBL:AL646070) (553 aa) fasta scores: E(): 3.4e-169, 73.65% id in 558 aa, and to Pseudomonas aeruginosa sulfite reductase CysI or pa1838 SW…	sulfite reductase	1113920	1680	yes	forward
BPSL0957		'Similar to Ralstonia solanacearum hypothetical protein rsc2424 or rs02687 SWALL:Q8XWP9 (EMBL:AL646070) (194 aa) fasta scores: E(): 1.3e-33, 57.39% id in 169 aa, and to Pseudomonas aeruginosa hypothetical protein Pa1837 pa1837 SWALL:Q9I2Q8 (EMBL:AE004609) (165 aa) fasta scores: E(): 9.1e-32, 55.23% id in 172 aa'	hypothetical protein	1115624	543	yes	forward
BPSL0958	cysH	catalyzes the reduction of 3'-phosphoadenylyl sulfate into sulfite	phosphoadenosine phosphosulfate reductase	1116163	750	yes	forward
BPSL0961		'catalyzes 2 sequential methylations, the formation of precorrin-1 and S-adenosyl-L-homocysteine from S-adenosyl-L-methionine and uroporphyrin III, and the formation of precorrin-2 and S-adenosyl-L-homocysteine from S-adenosyl-L-methionine and precorrin-1'	uroporphyrin-III C-methyltransferase	1119294	837	yes	forward
BPSL0962		'Similar to Ralstonia solanacearum hypothetical protein rsc2418 or rs02695 SWALL:Q8XWQ5 (EMBL:AL646070) (123 aa) fasta scores: E(): 8.2e-27, 64.46% id in 121 aa'	hypothetical protein	1120340	387	yes	reverse
BPSL0963		'Similar to Ralstonia solanacearum probable transmembrane protein rsc2417 or rs02697 SWALL:Q8XWQ6 (EMBL:AL646070) (401 aa) fasta scores: E(): 3.2e-38, 58.83% id in 396 aa, and to Neisseria meningitidis hypothetical protein nmb1571 SWALL:Q9JYI5 (EMBL:AE002507) (356 aa) fasta scores: E(): 1.1e-14, 33.5% id in 382 aa, and to Escherichia coli hypothetical protein b4262 SWALL:YJGQ_ECOLI (SWALL:P39341)…	permease	1120758	1152	yes	reverse
BPSL0964		'Similar to Ralstonia solanacearum probable transmembrane protein rsc2416 or rs02698 SWALL:Q8XWQ7 (EMBL:AL646070) (372 aa) fasta scores: E(): 3.6e-68, 50.71% id in 349 aa, and to Neisseria meningitidis hypothetical protein nmb1570 SWALL:Q9JYI6 (EMBL:AE002507) (371 aa) fasta scores: E(): 1.6e-40, 34.27% id in 356 aa, and to Escherichia coli, and Escherichia coli O157:H7 hypothetical protein YjgP o…	permease	1121913	1098	yes	reverse
BPSL0965	pepA	catalyzes the removal of N-terminal amino acids preferably leucine from various peptides	leucyl aminopeptidase	1123131	1512	yes	forward
BPSL0966		binds to single-strand binding (SSB) protein and acts as a bridge between the DnaX clamp loader complex and the SSB	DNA polymerase III subunit chi	1124686	417	yes	forward
BPSL0968		'Similar to Nitrosomonas europaea cytochrome c-552 precursor Cyt SWALL:C552_NITEU (SWALL:P95339) (103 aa) fasta scores: E(): 5e-12, 44.86% id in 107 aa, and to Ralstonia solanacearum probable cytochrome c transmembrane protein rsc3260 or rs02489 SWALL:Q8XUD1 (EMBL:AL646074) (141 aa) fasta scores: E(): 8.7e-12, 35.83% id in 120 aa. Possible alternative translational start site'	cytochrome c protein	1125992	324	yes	reverse
BPSL0969	ilvD	'catalyzes the dehydration of 2,3-dihydroxy-3-methylbutanoate to 3-methyl-2-oxobutanoate in valine and isoleucine biosynthesis'	dihydroxy-acid dehydratase	1126529	1674	yes	reverse
BPSL0971	lgt	transfers the N-acyl diglyceride moiety to the prospective N-terminal cysteine in prolipoprotein	prolipoprotein diacylglyceryl transferase	1129482	891	yes	forward
BPSL0972		'Similar to Ralstonia solanacearum hypothetical signal peptide protein rsc2404 or rs02714 SWALL:Q8XWR6 (EMBL:AL646070) (221 aa) fasta scores: E(): 4.5e-24, 53.37% id in 163 aa, and to Pseudomonas aeruginosa hypothetical protein pa4495 SWALL:Q9HVS6 (EMBL:AE004863) (236 aa) fasta scores: E(): 2.3e-19, 36.29% id in 248 aa; Downstream repeat region(cggagca)4 and (cggacacggaca)3'	hypothetical protein	1130740	738	yes	reverse
BPSL0973		'Similar to Ralstonia solanacearum hypothetical protein rsc2403 or rs02715 SWALL:Q8XWR7 (EMBL:AL646070) (168 aa) fasta scores: E(): 2.2e-43, 72.84% id in 151 aa, and to Xanthomonas campestris hypothetical protein xcc3264 SWALL:Q8P5S2 (EMBL:AE012443) (147 aa) fasta scores: E(): 2.9e-30, 59.31% id in 145 aa. Possible alternative translational start site'	hypothetical protein	1131676	462	yes	reverse
BPSL0974		'Similar to Ralstonia solanacearum hypothetical protein rsc2402 or rs02716 SWALL:Q8XWR8 (EMBL:AL646070) (105 aa) fasta scores: E(): 1.1e-11, 44.55% id in 101 aa, and to Pasteurella multocida hypothetical protein pm1722 SWALL:Q9CKA3 (EMBL:AE006208) (100 aa) fasta scores: E(): 8.4e-06, 32% id in 100 aa'	hypothetical protein	1132477	315	yes	reverse
BPSL0975		'Similar to Ralstonia solanacearum hypothetical protein rsc2401 or rs02717 SWALL:Q8XWR9 (EMBL:AL646070) (106 aa) fasta scores: E(): 2.9e-06, 45.21% id in 115 aa; Upstream repeat region (cgc)4'	hypothetical protein	1132788	351	yes	reverse
BPSL0976		'Similar to Ralstonia solanacearum probable outer membrane receptor protein rsc2400 or rs02718 SWALL:Q8XWS0 (EMBL:AL646070) (621 aa) fasta scores: E(): 5.2e-91, 49.1% id in 615 aa, and to Salmonella typhimurium vitamin B12 receptor precursor BtuB or stm4130 SWALL:BTUB_SALTY (SWALL:P37409) (614 aa) fasta scores: E(): 2.7e-32, 28.52% id in 603 aa. CDS is extended at the N-terminus in comparison to …	outer membrane receptor protein	1133677	2058	yes	forward
BPSL0977		'Similar to Pseudomonas aeruginosa ABC-type permease PhuU SWALL:O68878 (EMBL:AF055999) (326 aa) fasta scores: E(): 5.1e-33, 45.06% id in 324 aa, and to Ralstonia solanacearum probable transmembrane ABC transporter protein rsc2399 or rs02719 SWALL:Q8XWS1 (EMBL:AL646070) (335 aa) fasta scores: E(): 1.4e-60, 58.51% id in 323 aa'	ABC transporter permease	1135813	1002	yes	forward
BPSL0979	cobT	'catalyzes the synthesis of alpha-ribazole-5'-phosphate from nicotinate mononucleotide and 5,6-dimethylbenzimidazole'	nicotinate-nucleotide--dimethylbenzimidazole phosphoribosyltransferase	1137685	1059	yes	forward
BPSL0980	cobS	catalyzes the formation of adenosylcobalamin from Ado-cobinamide-GDP and alpha-ribazole	adenosylcobinamide-GDP ribazoletransferase	1138750	759	yes	forward
BPSL0982			hypothetical protein	1140235	837	yes	reverse
BPSL0983	btuF	'Similar to Salmonella typhimurium vitamin B12 transport protein BtuF or stm0206 SWALL:BTUF_SALTY (SWALL:Q8ZRP7) (266 aa) fasta scores: E(): 1.3e-20, 38.03% id in 255 aa, and to Ralstonia solanacearum probable substrate-binding periplasmic rsc2394 or rs02728 SWALL:Q8XWS6 (EMBL:AL646069) (313 aa) fasta scores: E(): 6.9e-67, 59.54% id in 309 aa, and to Escherichia coli vitamin B12 transport protein…	vitamin B12 transport protein	1141237	933	yes	reverse
BPSL0984	cobC	'cobalamin biosynthesis protein; decarboxylates L-threonine-O-3-phosphate to yield (R)-1-amino-2-propanol O-2-phosphate, the precursor for the linkage between the nucleotide loop and the corrin ring in cobalamin; structurally similar to histidinol phosphate aminotransferase'	threonine-phosphate decarboxylase	1142175	1053	yes	reverse
BPSL0987	cobQ	'catalyzes amidations at positions B, D, E, and G on adenosylcobyrinic A,C-diamide. NH(2) groups are provided by glutamine, and one molecule of ATP is hydrogenolyzed for each amidation'	cobyric acid synthase	1144872	1461	yes	forward
BPSL0989		'Similar to Pseudomonas alcaligenes plasmid pRA2 ParA homolog SWALL:Q9XAW8 (EMBL:U88088) (212 aa) fasta scores: E(): 3.8e-09, 32.1% id in 190 aa, and to Ralstonia solanacearum partition-related protein rsc2389 or rs02760 SWALL:Q8XWT1 (EMBL:AL646069) (217 aa) fasta scores: E(): 2e-48, 65.68% id in 204 aa, and to Xanthomonas campestris partition protein xcc0174 SWALL:AAM39493 (EMBL:AE012113) (210 a…	ParA family ATPase	1147398	624	yes	forward
BPSL0990	panD	Converts L-aspartate to beta-alanine and provides the major route of beta-alanine production in bacteria. Beta-alanine is essential for the biosynthesis of pantothenate (vitamin B5)	aspartate alpha-decarboxylase	1148136	387	yes	reverse
BPSL0991	panC	catalyzes the formation of (R)-pantothenate from pantoate and beta-alanine	pantoate--beta-alanine ligase	1148575	840	yes	reverse
BPSL0992		'Similar to Ralstonia solanacearum hypothetical protein rsc2386 or rs02764 SWALL:Q8XWT4 (EMBL:AL646069) (293 aa) fasta scores: E(): 5.2e-85, 81.52% id in 276 aa, and to Neisseria meningitidis hypothetical protein nmb1504 SWALL:Q9JYN0 (EMBL:AE002500) (284 aa) fasta scores: E(): 3.6e-49, 54.44% id in 270 aa. CDS is extended at the N-terminus in comparison to some orthologues'	hypothetical protein	1150166	876	yes	reverse
BPSL0993		'Similar to Ralstonia solanacearum hypothetical protein rsc2385 or rs02765 SWALL:Q8XWT5 (EMBL:AL646069) (62 aa) fasta scores: E(): 3.3e-11, 64.28% id in 56 aa, and to Neisseria meningitidis hypothetical protein nma1654 SWALL:Q9JTS3 (EMBL:AL162756) (61 aa) fasta scores: E(): 3.1e-06, 45.76% id in 59 aa'	hypothetical protein	1151046	189	yes	reverse
BPSL0994		'C-terminal region is similar to Ralstonia solanacearum lipoprotein rsc2384 or rs02766 SWALL:Q8XWT6 (EMBL:AL646069) (589 aa) fasta scores: E(): 7.4e-108, 48.16% id in 571 aa, and to the C-terminal region of Neisseria meningitidis outer membrane protein nma0296 SWALL:Q9JWM5 (EMBL:AL162752) (615 aa) fasta scores: E(): 3.7e-43, 28.26% id in 566 aa'	hypothetical protein	1151441	1818	yes	forward
BPSL0996		'Similar to Anabaena sp. hypothetical protein all0326 SWALL:Q8YZX8 (EMBL:AP003582) (224 aa) fasta scores: E(): 1.4e-07, 26.14% id in 218 aa'	hypothetical protein	1157738	711	yes	forward
BPSL0997		'Similar to Streptomyces argillaceus O-methyltransferase MtmMI SWALL:Q9R6R8 (EMBL:AF077869) (345 aa) fasta scores: E(): 1.6e-15, 29.54% id in 308 aa, and to Streptomyces sp. JP95 methyltransferase GrhL SWALL:AAM33664 (EMBL:AF509565) (343 aa) fasta scores: E(): 1.8e-20, 30.35% id in 313 aa, and to Bos taurus hydroxyindole O-methyltransferase ASMT SWALL:HIOM_BOVIN (SWALL:P10950) (345 aa) fasta scor…	methyltransferase	1158445	1014	yes	forward
BPSL0998	metG	methionine--tRNA ligase; MetRS; adds methionine to tRNA(Met) with cleavage of ATP to AMP and diphosphate; some MetRS enzymes form dimers depending on a C-terminal domain that is also found in other proteins such as Trbp111 in Aquifex aeolicus and the cold-shock protein CsaA from Bacillus subtilis while others do not; four subfamilies exist based on sequence motifs and zinc content	methionyl-tRNA synthetase	1159814	2178	yes	reverse
BPSL0999		'Similar to Pseudomonas syringae outer membrane porin F precursor OprF SWALL:PORF_PSESY (SWALL:P22263) (344 aa) fasta scores: E(): 1.4e-08, 36.57% id in 175 aa, and to Ralstonia solanacearum probable transmembrane protein rsc2380 or rs01165 SWALL:Q8XWU0 (EMBL:AL646069) (209 aa) fasta scores: E(): 2.2e-33, 57.69% id in 208 aa'	OmpA family transmembrane protein	1162473	648	yes	reverse
BPSL1000		'Similar to Escherichia coli Mrp protein or b2113 SWALL:MRP_ECOLI (SWALL:P21590) (369 aa) fasta scores: E(): 1.5e-62, 54% id in 337 aa, and to Ralstonia solanacearum probable ATP-binding protein Mrp or rsc2379 or rs01166 SWALL:Q8XWU1 (EMBL:AL646069) (362 aa) fasta scores: E(): 2e-93, 72.65% id in 362 aa'	ATP-binding protein	1163501	1089	yes	forward
BPSL1001		'Similar although longer in its N-terminal region than Xanthomonas campestris pv. campestris str. ATCC33913 superoxide dismutase SodC2 SWALL:AAM39510 (EMBL:AE012115) (165 aa) fasta scores: E(): 7.1e-15, 43.44% id in 145 aa, and to Ovis aries superoxide dismutase [Cu-Zn] Sod1 SWALL:SODC_SHEEP (SWALL:P09670) (151 aa) fasta scores: E(): 1.4e-08, 37.03% id in 135 aa'	membrane-attached superoxide dismutase	1164722	540	yes	forward
BPSL1002	dcd	Catalyzes the formation of dUTP from dCTP in thymidylate biosynthesis	deoxycytidine triphosphate deaminase	1165365	570	yes	forward
BPSL1003		'Similar to, although longer in its N-terminal region than, Escherichia coli ornithine decarboxylase, inducible SpeF or b0693 SWALL:DCOS_ECOLI (SWALL:P24169) (732 aa) fasta scores: E(): 4.5e-73, 32.64% id in 680 aa, and to Ralstonia solanacearum probable biodegradative arginine decarboxylase rsc2365 or rs01181 SWALL:Q8XWV5 (EMBL:AL646069) (759 aa) fasta scores: E(): 1.1e-198, 79.68% id in 768 aa'	ornithine decarboxylase	1166037	2280	yes	forward
BPSL1005		'Similar to Vibrio cholerae CbbY family protein vca0102 SWALL:Q9KN63 (EMBL:AE004353) (219 aa) fasta scores: E(): 2.9e-21, 39.81% id in 211 aa, and to Escherichia coli protein YfbT or b2293 SWALL:YFBT_ECOLI (SWALL:P77625) (216 aa) fasta scores: E(): 5.4e-11, 34.29% id in 207 aa'	hydrolase	1169175	675	yes	reverse
BPSL1006	argH	catalyzes the formation of arginine from (N-L-arginino)succinate	argininosuccinate lyase	1169882	1410	yes	reverse
BPSL1007		'Similar, although shorter in its N-terminal region, to Escherichia coli outer membrane usher protein precursor FanD SWALL:FAND_ECOLI (SWALL:P12050) (783 aa) fasta scores: E(): 7.7e-14, 23.63% id in 732 aa, and to Ralstonia solanacearum probable signal peptide protein rsp1498 or rs03043 SWALL:Q8XPY8 (EMBL:AL646085) (786 aa) fasta scores: E(): 2.6e-122, 46.55% id in 769 aa. Possible gene remnant'	fimbriae usher protein	1171460	2301	yes	reverse
BPSL1009		'Similar to Ralstonia solanacearum probable signal peptide protein rsp1500 or rs03041 SWALL:Q8XPY6 (EMBL:AL646085) (173 aa) fasta scores: E(): 1e-30, 62.65% id in 166 aa, and to Agrobacterium tumefaciens hypothetical protein atu4733 or agr_l_295 SWALL:Q8U6S3 (EMBL:AE009401) (177 aa) fasta scores: E(): 1.4e-20, 43.01% id in 186 aa'	hypothetical protein	1175233	519	yes	reverse
BPSL1010		'Similar to Agrobacterium tumefaciens hypothetical protein atu4730 or agr_l_303 SWALL:Q8U6S6 (EMBL:AE009401) (316 aa) fasta scores: E(): 8e-32, 39.75% id in 327 aa, and to Xanthomonas axonopodis pv. citri str. 306 conserved hypothetical protein xac1424 SWALL:AAM36295 (EMBL:AE011774) (342 aa) fasta scores: E(): 1.1e-16, 35.04% id in 351 aa'	lipoprotein	1176146	990	yes	forward
BPSL1011		'Similar to Rhizobium loti hypothetical protein mll1636 SWALL:Q98K51 (EMBL:AP002997) (290 aa) fasta scores: E(): 1.1e-36, 43.13% id in 262 aa, and to Rhizobium loti probable DNA-binding protein mlr2155 SWALL:Q98J14 (EMBL:AP002999) (276 aa) fasta scores: E(): 2.6e-27, 39.92% id in 253 aa'	DNA-binding protein	1177308	816	yes	reverse
BPSL1012		'Similar to Serratia marcescens biotin synthesis protein BioC SWALL:BIOC_SERMA (SWALL:P36571) (255 aa) fasta scores: E(): 2.9e-07, 34.13% id in 167 aa, and to Salmonella typhimurium methyltransferase in menaquinone/biotin biosynthesis YafE or stm0259 SWALL:Q8ZRM3 (EMBL:AE008706) (256 aa) fasta scores: E(): 7.8e-44, 52.77% id in 252 aa'	SAM-dependent methyltransferase	1178288	774	yes	forward
BPSL1013		catalyzes the formation of oxaloacetate from phosphoenolpyruvate	phosphoenolpyruvate carboxylase	1179479	2985	yes	reverse
BPSL1015	hemC	transformation of porphobilinogen to hydroxymethylbilane in porphyrin biosynthesis	porphobilinogen deaminase	1182790	990	yes	forward
BPSL1016		catalyzes the formation of uroporphyrinogen-III from hydroxymethylbilane and the formation of precorrin-2 from uroporphyrin III and S-adenosyl-L-methionine by two sequential methylation reactions; functions in tetrapyrrole and heme biosynthesis	bifunctional uroporphyrinogen-III synthetase/uroporphyrin-III C-methyltransferase	1183776	1983	yes	forward
BPSL1017		'Similar to Escherichia coli, and Escherichia coli O157:H7 HemY protein or b3802 or z5316 or ecs4732 SWALL:HEMY_ECOLI (SWALL:P09128) (398 aa) fasta scores: E(): 3.8e-08, 23.27% id in 391 aa, and to Ralstonia solanacearum protein porphyrin biosynthesis rsc2355 or rs01191 SWALL:Q8XWW5 (EMBL:AL646069) (397 aa) fasta scores: E(): 2e-69, 50.63% id in 393 aa'	porphyrin biosynthesis-like protein	1185763	1191	yes	forward
BPSL1018		'Similar to Agrobacterium vitis tartrate transporter TtuB SWALL:TUB3_AGRVI (SWALL:P70786) (449 aa) fasta scores: E(): 4.4e-75, 48.32% id in 418 aa, and to Ralstonia solanacearum probable permease transmembrane protein rsc2352 or rs01194 SWALL:Q8XWW8 (EMBL:AL646069) (442 aa) fasta scores: E(): 1.2e-121, 72.1% id in 441 aa'	permease transmembrane protein	1187122	1308	yes	reverse
BPSL1019	fabG	Catalyzes the first of the two reduction steps in the elongation cycle of fatty acid synthesis	3-ketoacyl-ACP reductase	1188468	759	yes	reverse
BPSL1020		'Similar to Escherichia coli aldehyde dehydrogenase AldH or b1300 SWALL:DHAL_ECOLI (SWALL:P23883) (495 aa) fasta scores: E(): 2.3e-61, 41.12% id in 479 aa, and to Ralstonia solanacearum probable aldehyde dehydrogenase oxidoreductase rsc2350 or rs01196 SWALL:Q8XWX0 (EMBL:AL646069) (478 aa) fasta scores: E(): 5.1e-138, 73.31% id in 476 aa'	aldehyde dehydrogenase	1189315	1440	yes	reverse
BPSL1021	ppa	catalyzes the hydrolysis of pyrophosphate to phosphate	inorganic pyrophosphatase	1190915	528	yes	forward
BPSL1025		'Similar to Ralstonia solanacearum hypothetical protein rsc2348 or rs01198 SWALL:Q8XWX2 (EMBL:AL646069) (408 aa) fasta scores: E(): 1.1e-98, 62.43% id in 394 aa, and to Pseudomonas aeruginosa hypothetical protein pa3230 SWALL:Q9HZ10 (EMBL:AE004746) (374 aa) fasta scores: E(): 2.4e-63, 47.48% id in 377 aa'	hypothetical protein	1193264	1179	yes	reverse
BPSL1026	nadE	NH(3)-dependent; catalyzes the formation of nicotinamide adenine dinucleotide (NAD) from nicotinic acid adenine dinucleotide (NAAD) using either ammonia or glutamine as the amide donor and ATP; ammonia-utilizing enzymes include the ones from Bacillus and Escherichia coli while glutamine-utilizing enzymes include the Mycobacterial one; forms homodimers	NAD synthetase	1194533	1731	yes	forward
BPSL1027	glnB2	'Similar to Escherichia coli, Escherichia coli O157:H7, Salmonella typhimurium, and Salmonella typhi nitrogen regulatory protein P-II 1 GlnB or b2553 or z3829 or ecs3419 or stm2561 or sty2808 SWALL:GLNB_ECOLI (SWALL:P05826) (112 aa) fasta scores: E(): 3.1e-30, 77.67% id in 112 aa, and to Ralstonia solanacearum probable nitrogen regulatory P-II transcription regulator protein rsc2345 or rs01201 SW…	nitrogen regulatory protein P-II 2	1196324	339	yes	forward
BPSL1029		'Similar to Bordetella pertussis outer membrane porin protein precursor SWALL:OMP_BORPE (SWALL:Q04064) (385 aa) fasta scores: E(): 3.9e-11, 29.97% id in 387 aa, and to Ralstonia solanacearum probable porin signal peptide protein rsc2136 or rs01467 SWALL:Q8XXH8 (EMBL:AL646068) (352 aa) fasta scores: E(): 3.6e-43, 41.22% id in 376 aa'	exported outer membrane porin	1198436	1101	yes	reverse
BPSL1032	hisQ	'Similar to Escherichia coli histidine transport system permease HisQ or b2308 SWALL:HISQ_ECOLI (SWALL:P52094) (228 aa) fasta scores: E(): 5.8e-53, 62.11% id in 227 aa, and to Pseudomonas aeruginosa histidine transport system permease pa2924 SWALL:Q9HZS3 (EMBL:AE004718) (229 aa) fasta scores: E(): 2.8e-57, 68.14% id in 226 aa'	histidine ABC transporter permease	1201930	690	yes	reverse
BPSL1033	hisJ	'Similar to Escherichia coli, and Escherichia coli O157:H7 histidine-binding periplasmic protein precursor HisJ or b2309 or z3571 or ecs3193 SWALL:HISJ_ECOLI (SWALL:P39182) (260 aa) fasta scores: E(): 3.2e-55, 55.81% id in 258 aa, and to Salmonella typhi histidine-binding periplasmic protein sty2584 SWALL:Q8Z510 (EMBL:AL627274) (260 aa) fasta scores: E(): 7.6e-55, 55.81% id in 258 aa'	histidine ABC transporter substrate-binding protein	1202830	777	yes	reverse
BPSL1034		'Similar to Ralstonia solanacearum pirin-like protein rsc2208 or rs01391 SWALL:Q8XXA8 (EMBL:AL646068) (232 aa) fasta scores: E(): 1.8e-53, 58.44% id in 231 aa, and to Lycopersicon esculentum pirin-like protein SWALL:PIRL_LYCES (SWALL:Q9SEE4) (291 aa) fasta scores: E(): 2.3e-09, 33.33% id in 171 aa'	hypothetical protein	1203999	699	yes	forward
BPSL1038a		Doubtful CDS. No significant database matches	hypothetical protein	1208321	276	yes	reverse
BPSL1039		'Similar to Xylella fastidiosa ABC transporter nitrate permease xf0411 SWALL:Q9PG91 (EMBL:AE003892) (584 aa) fasta scores: E(): 9.1e-137, 58.16% id in 588 aa, and to Ralstonia solanacearum transmembrane ABC transporter protein rsc3371 or rs02646 SWALL:Q8XU23 (EMBL:AL646075) (586 aa) fasta scores: E(): 1.6e-124, 53.6% id in 569 aa'	ABC transporter permease	1208691	1758	yes	forward
BPSL1040		'Similar to Xylella fastidiosa nitrate ABC transporter ATP-binding protein xf0412 SWALL:Q9PG90 (EMBL:AE003892) (433 aa) fasta scores: E(): 4.1e-86, 61.79% id in 424 aa, and to Ralstonia solanacearum probable composite ATP-binding transmembrane ABC transporter protein rsc3372 or rs02647 SWALL:Q8XU22 (EMBL:AL646075) (449 aa) fasta scores: E(): 1.9e-67, 50.7% id in 426 aa'	ABC transporter ATP-binding protein	1210502	1341	yes	forward
BPSL1041			hypothetical protein	1212009	162	yes	reverse
BPSL1043			lipoprotein	1212730	552	yes	reverse
BPSL1044	otsA	UDP-forming; 'Similar to Escherichia coli alpha,alpha-trehalose-phosphate synthase [UDP-forming] OtsA or b1896 SWALL:OTSA_ECOLI (SWALL:P31677) (473 aa) fasta scores: E(): 3.6e-95, 51.94% id in 464 aa, and to Ralstonia solanacearum probable alpha,alpha-trehalose-phosphate synthase rsp1105 or rs02613 SWALL:Q8XQW3 (EMBL:AL646082) (465 aa) fasta scores: E(): 2.4e-118, 63.93% id in 463 aa'	alpha,alpha-trehalose-phosphate synthase	1213900	1419	yes	forward
BPSL1046			hypothetical protein	1216086	612	yes	reverse
BPSL1048		'Similar to Streptomyces glaucescens tetracenomycin C resistance and export protein TcmA SWALL:TCMA_STRGA (SWALL:P39886) (538 aa) fasta scores: E(): 6.1e-33, 31.17% id in 417 aa, and to Yersinia pestis transport protein ypo1712 SWALL:Q8ZFJ1 (EMBL:AJ414150) (455 aa) fasta scores: E(): 1.7e-100, 61.77% id in 450 aa'	multidrug MFS transporter	1217525	1428	yes	reverse
BPSL1049		'Similar to Escherichia coli protein YbcL precursor or b0545 SWALL:YBCL_ECOLI (SWALL:P77368) (183 aa) fasta scores: E(): 5.1e-29, 49.39% id in 166 aa, and to Salmonella typhimurium outer membrane protein stm1081 SWALL:Q8ZQ63 (EMBL:AE008747) (182 aa) fasta scores: E(): 3.1e-24, 47.2% id in 161 aa'	hypothetical protein	1219022	513	yes	reverse
BPSL1053		No significant database matches. Rich in glycine amino acid residues	lipoprotein	1221523	381	yes	reverse
BPSL1054	eco	'serine protease inhibitor, inhibits trypsin and other proteases'	ecotin	1222076	540	yes	forward
BPSL1055		'Similar to Escherichia coli penicillin-binding protein 7 precursor PbpG or b2134 SWALL:PBP7_ECOLI (SWALL:P33364) (313 aa) fasta scores: E(): 1.8e-32, 44.35% id in 257 aa, and to Ralstonia solanacearum D-alanyl-D-alanine-endopeptidase rsc1609 or rs03972 SWALL:Q8XYZ7 (EMBL:AL646065) (375 aa) fasta scores: E(): 7.6e-44, 45.56% id in 338 aa'	murein-DD-endopeptidase	1222713	1137	yes	reverse
BPSL1057		'Similar to Pseudomonas aeruginosa inhibitor of vertebrate lysozyme precursor Ivy or pa3902 SWALL:IVY_PSEAE (SWALL:Q9HXB1) (153 aa) fasta scores: E(): 2.1e-16, 33.55% id in 152 aa, and to Yersinia pestis hypothetical protein precursor ypo2857 SWALL:YS57_YERPE (SWALL:P58483) (154 aa) fasta scores: E(): 1.4e-19, 34.64% id in 153 aa'	hypothetical protein	1224787	477	yes	forward
BPSL1059		'Similar to, although shorter in its N-terminal region than, Ralstonia solanacearum hypothetical protein rsc2240 or rs01359 SWALL:Q8XX76 (EMBL:AL646069) (96 aa) fasta scores: E(): 5e-05, 35.52% id in 76 aa'	hypothetical protein	1227013	285	yes	forward
BPSL1060			hypothetical protein	1227308	303	yes	forward
BPSL1061		'Very low similarity to the C-terminal region of Rhizobium loti hypothetical protein msl2450 SWALL:Q98ID6 (EMBL:AP002999) (97 aa) fasta scores: E(): 6.7, 35.41% id in 48 aa'	hypothetical protein	1227607	219	yes	forward
BPSL1062	infA	'stimulates the activities of the other two initiation factors, IF-2 and IF-3'	translation initiation factor IF-1	1228339	267	yes	forward
BPSL1064		'Similar to the N-terminal region of Pseudomonas aeruginosa probable short-chain dehydrogenase pa3324 SWALL:Q9HYS1 (EMBL:AE004754) (592 aa) fasta scores: E(): 7.6e-35, 35.19% id in 304 aa, and to Mycobacterium tuberculosis probable oxidoreductase rv2214c or mt2270 or mtcy190.25c SWALL:EPHD_MYCTU (SWALL:Q10402) (592 aa) fasta scores: E(): 7.3e-26, 32.78% id in 302 aa'	dehydrogenase	1229070	927	yes	reverse
BPSL1065			hypothetical protein	1230017	1587	yes	reverse
BPSL1066	rubA	'Similar to Acinetobacter calcoaceticus rubredoxin RubA SWALL:RUBR_ACICA (SWALL:P42453) (54 aa) fasta scores: E(): 4.1e-12, 55.76% id in 52 aa, and to Ralstonia solanacearum probable rubredoxin protein rsc0667 or rs01572 SWALL:Q8Y1M3 (EMBL:AL646060) (60 aa) fasta scores: E(): 3.6e-15, 55.93% id in 59 aa'	rubredoxin	1232049	183	yes	reverse
BPSL1067		'Similar to Pseudomonas aeruginosa hypothetical protein pa0315 SWALL:Q9I6H6 (EMBL:AE004469) (145 aa) fasta scores: E(): 2.8e-15, 48.85% id in 131 aa'	hypothetical protein	1232689	456	yes	forward
BPSL1068		'Similar to Escherichia coli ABC transporter ATP-binding protein Uup or b0949 SWALL:UUP_ECOLI (SWALL:P43672) (635 aa) fasta scores: E(): 8.9e-80, 47.9% id in 643 aa, and to Ralstonia solanacearum probable ATP-binding ABC transporter protein rsc0975 or rs04385 SWALL:Q8Y0R8 (EMBL:AL646062) (636 aa) fasta scores: E(): 3e-119, 70.74% id in 646 aa'	ABC transporter ATP-binding protein	1233312	1947	yes	forward
BPSL1069	parE	decatenates newly replicated chromosomal DNA and relaxes positive and negative DNA supercoiling	DNA topoisomerase IV subunit B	1235464	1983	yes	forward
BPSL1070	parC	decatenates newly replicated chromosomal DNA and relaxes positive and negative DNA supercoiling	DNA topoisomerase IV subunit A	1237505	2319	yes	forward
BPSL1071		'Similar to Pseudomonas aeruginosa hypothetical protein pa1044 SWALL:Q9I4T0 (EMBL:AE004536) (154 aa) fasta scores: E(): 9.5e-16, 43.91% id in 148 aa'	hypothetical protein	1240516	459	yes	forward
BPSL1072		'Similar to Pseudomonas aeruginosa transcriptional regulator PtxR or pa2258 SWALL:PTXR_PSEAE (SWALL:P72131) (312 aa) fasta scores: E(): 3.1e-10, 32.36% id in 275 aa, and to Ralstonia solanacearum transcription regulator protein rsp1514 or rs04791 SWALL:Q8XPX2 (EMBL:AL646085) (294 aa) fasta scores: E(): 2.1e-79, 73.72% id in 293 aa'	LysR family transcriptional regulator	1241120	885	yes	reverse
BPSL1073		'Similar to, although longer in its N-terminal region than, Ralstonia solanacearum hypothetical transmembrane protein rsp1513 or rs04790 SWALL:Q8XPX3 (EMBL:AL646085) (145 aa) fasta scores: E(): 7.6e-33, 62.06% id in 145 aa, and to Pseudomonas aeruginosa hypothetical protein pa2880 SWALL:Q9HZW7 (EMBL:AE004714) (171 aa) fasta scores: E(): 6.1e-28, 53.42% id in 146 aa (although BPSL10073 is shorter …	hypothetical protein	1242098	468	yes	forward
BPSL1074		'Similar to Rhizobium meliloti transcriptional regulator, LysR family protein rb0846 or smb21180 SWALL:Q92V68 (EMBL:AL603645) (317 aa) fasta scores: E(): 2.4e-35, 37.83% id in 296 aa, and to Escherichia coli cyn operon transcriptional activator CynR or b0338 SWALL:CYNR_ECOLI (SWALL:P27111) (311 aa) fasta scores: E(): 1.8e-12, 28.01% id in 282 aa. Note: This CDS is longer in its N-terminal region …	LysR family transcriptional regulator	1242774	963	yes	reverse
BPSL1076		'allantoate amidohydrolase and N-carbamoyl-L-amino acid amidohydrolase are very similar; the allantoate amidohydrolase from Escherichia coli forms a dimer and binds zinc ions for catalytic activity and catalyzes the conversion of allantoate to (S)-ureidoglycolate and ammonia; carbamoyl amidohydrolase from Bacillus sp. converts N-carbamoyl amino acids to amino acids, ammonia, and carbon dioxide'	allantoate amidohydrolase	1245267	1263	yes	forward
BPSL1078		'Similar to Rhizobium loti acetylpolyamine aminohydrolase mll0103 SWALL:Q98NK3 (EMBL:AP002994) (342 aa) fasta scores: E(): 3.1e-63, 48.67% id in 339 aa, and to Pseudomonas aeruginosa acetylpolyamine aminohydrolase pa1409 SWALL:Q9I3T5 (EMBL:AE004570) (346 aa) fasta scores: E(): 5.6e-47, 42.57% id in 350 aa'	acetylpolyamine aminohydrolase	1246812	1026	yes	forward
BPSL1079		'Similar to Alcaligenes eutrophus chromate transport protein ChrA SWALL:CHRA_ALCEU (SWALL:P17551) (401 aa) fasta scores: E(): 9.9e-12, 24.8% id in 387 aa, and to Bacillus halodurans chromate transporter bh0574 SWALL:Q9KFB1 (EMBL:AP001509) (397 aa) fasta scores: E(): 5.1e-19, 26.14% id in 394 aa'	membrane metal-ion transporter	1248217	1194	yes	reverse
BPSL1080		'Similar in its C-terminal region to the C-terminal region of Ralstonia solanacearum hypothetical protein rsp1155 or rs05432 SWALL:Q8XQR6 (EMBL:AL646083) (915 aa) fasta scores: E(): 3.9e-66, 44.51% id in 447 aa, and similar in its full length to the C-terminal region of Pseudomonas aeruginosa hypothetical protein pa4601 SWALL:Q9HVI8 (EMBL:AE004874) (1415 aa) fasta scores: E(): 1.7e-59, 31.6% id i…	hypothetical protein	1249557	2361	yes	reverse
BPSL1082		'Similar to Ralstonia solanacearum hypothetical protein rsc0986 or rs04306 SWALL:Q8Y0Q7 (EMBL:AL646062) (156 aa) fasta scores: E(): 1.9e-40, 73.71% id in 156 aa, and to Mycobacterium leprae hypothetical protein ml2304 SWALL:Q9CB89 (EMBL:AL583925) (174 aa) fasta scores: E(): 3e-21, 50.66% id in 150 aa'	hypothetical protein	1253041	468	yes	reverse
BPSL1083		'Similar to Ralstonia solanacearum probable aminotransferase rsc0985 or rs04307 SWALL:Q8Y0Q8 (EMBL:AL646062) (406 aa) fasta scores: E(): 1.9e-100, 64.97% id in 394 aa, and to Xanthomonas axonopodis pv. citri str. 306 valine-pyruvate aminotransferase AvtA SWALL:AAM36720 (EMBL:AE011819) (427 aa) fasta scores: E(): 1e-95, 64.24% id in 386 aa'	aminotransferase	1253564	1203	yes	reverse
BPSL1084		'Similar to Ralstonia solanacearum probable transmembrane protein rsc0987 or rs04305 SWALL:Q8Y0Q6 (EMBL:AL646062) (313 aa) fasta scores: E(): 3.2e-49, 53.69% id in 298 aa, and to Agrobacterium tumefaciens conserved hypothetical protein, membrane protein atu0234 or agr_c_394 SWALL:Q8UIQ9 (EMBL:AE008996) (291 aa) fasta scores: E(): 9.9e-38, 45.42% id in 295 aa'	hypothetical protein	1254806	909	yes	reverse
BPSL1085		'Similar to Deinococcus radiodurans hypothetical protein dr2014 SWALL:Q9RSV8 (EMBL:AE002038) (207 aa) fasta scores: E(): 1.6e-14, 48.4% id in 219 aa'	hypothetical protein	1255815	684	yes	reverse
BPSL1086		'Similar to Ralstonia solanacearum transcription regulator protein rsc0989 or rs04303 SWALL:Q8Y0Q4 (EMBL:AL646062) (490 aa) fasta scores: E(): 1.5e-129, 68.66% id in 485 aa, and to Brucella melitensis transcriptional regulator, GntR family / aminotransferase class-I bmei0169 SWALL:Q8YJB7 (EMBL:AE009459) (484 aa) fasta scores: E(): 2.9e-65, 43.75% id in 464 aa'	GntR family transcriptional regulator	1256634	1470	yes	forward
BPSL1087	htpG	molecular chaperone	heat shock protein 90	1258239	1899	yes	forward
BPSL1088		'Similar to Ralstonia solanacearum hypothetical protein rsc2780 or rs00067 SWALL:Q8XVQ0 (EMBL:AL646071) (176 aa) fasta scores: E(): 2.8e-10, 37.58% id in 157 aa, and to Pseudomonas aeruginosa hypothetical protein pa5357 SWALL:Q9HTK1 (EMBL:AE004947) (178 aa) fasta scores: E(): 3e-05, 34.8% id in 181 aa'	hypothetical protein	1260146	594	yes	forward
BPSL1089		'Similar to Ralstonia solanacearum hypothetical protein rsc0991 or rs04301 SWALL:Q8Y0Q2 (EMBL:AL646062) (166 aa) fasta scores: E(): 7.6e-34, 60.51% id in 157 aa, and to Methanosarcina mazei Goe1 conserved protein mm1651 SWALL:AAM31347 (EMBL:AE013399) (158 aa) fasta scores: E(): 6.7e-25, 51.4% id in 142 aa'	hypothetical protein	1260736	480	yes	forward
BPSL1091		'Similar to Ralstonia solanacearum hypothetical protein rsc0995 or rs04297 SWALL:Q8Y0P8 (EMBL:AL646062) (295 aa) fasta scores: E(): 7e-62, 58.36% id in 305 aa, and to Neisseria meningitidis transferase nma1087 or nmb0869 SWALL:Q9JQL8 (EMBL:AL162755) (263 aa) fasta scores: E(): 1.4e-21, 31.83% id in 245 aa'	hypothetical protein	1261466	930	yes	forward
BPSL1092		'Similar to Thermoplasma volcanium hypothetical protein tv1324 or tvg1365320 SWALL:Q978U1 (EMBL:AP000996) (66 aa) fasta scores: E(): 3.5e-06, 46.15% id in 52 aa, and to Thermoplasma acidophilum hypothetical membrane protein ta0299 SWALL:Q9HLC9 (EMBL:AL445063) (86 aa) fasta scores: E(): 6.1e-06, 44.23% id in 52 aa'	hypothetical protein	1262587	240	yes	forward
BPSL1093		'Similar to Streptomyces coelicolor permease sco5229 or Sc7E4.26c SWALL:Q9K494 (EMBL:AL359214) (532 aa) fasta scores: E(): 5.9e-102, 58.25% id in 527 aa, and to Sulfolobus solfataricus metabolite permease, sso2476 SWALL:Q97VX6 (EMBL:AE006846) (505 aa) fasta scores: E(): 1.9e-75, 45.11% id in 501 aa'	hypothetical protein	1262823	1551	yes	forward
BPSL1094		'Similar to Ralstonia solanacearum hypothetical protein rsp0601 or rs03878 SWALL:Q8XS80 (EMBL:AL646079) (143 aa) fasta scores: E(): 2e-23, 52.38% id in 147 aa, and to Escherichia coli PhnB protein b4107 SWALL:PHNB_ECOLI (SWALL:P16681) (147 aa) fasta scores: E(): 6e-15, 39.16% id in 143 aa'	hypothetical protein	1264501	435	yes	reverse
BPSL1095	talB	Maintains the balance of metabolites in the pentose-phosphate pathway	transaldolase B	1265300	954	yes	reverse
BPSL1096		'Similar to, although longer in its N-terminal region than, Acinetobacter calcoaceticus benzoate membrane transport protein BenE SWALL:BENE_ACICA (SWALL:P07775) (394 aa) fasta scores: E(): 9.6e-57, 43.38% id in 378 aa, and to Pseudomonas putida BenE SWALL:Q9L7Y0 (EMBL:AF218267) (399 aa) fasta scores: E(): 6.5e-66, 48.83% id in 385 aa'	transport related membrane protein	1266655	1218	yes	reverse
BPSL1097		'Similar to Ralstonia solanacearum hypothetical protein rsc0996 or rs04296 SWALL:Q8Y0P7 (EMBL:AL646062) (391 aa) fasta scores: E(): 1.1e-126, 78.57% id in 392 aa, and to Pseudomonas aeruginosa hypothetical protein pa2705 SWALL:Q9I0D7 (EMBL:AE004698) (393 aa) fasta scores: E(): 8.7e-96, 59.03% id in 393 aa'	hypothetical protein	1267965	1176	yes	reverse
BPSL1098		'Similar to, although shorter in its N-terminal region than, Ralstonia solanacearum hypothetical protein rsc0998 or rs04294 SWALL:Q8Y0P5 (EMBL:AL646062) (290 aa) fasta scores: E(): 5.8e-87, 84.94% id in 279 aa, and to Pseudomonas aeruginosa hypothetical protein pa2707 SWALL:Q9I0D5 (EMBL:AE004698) (281 aa) fasta scores: E(): 3.6e-73, 71.84% id in 277 aa'	hypothetical protein	1269353	843	yes	reverse
BPSL1099		'Similar to Ralstonia solanacearum periplasmic cytochrome type-C oxidoreductase signal peptide protein rsc0999 or rs04293 SWALL:Q8Y0P4 (EMBL:AL646062) (115 aa) fasta scores: E(): 1.5e-21, 58.77% id in 114 aa, and to Marinobacter hydrocarbonoclasticus cytochrome C-552 SWALL:C552_MARHY (SWALL:P82903) (88 aa) fasta scores: E(): 2.1e-06, 41.11% id in 90 aa'	cytochrome c	1270429	360	yes	forward
BPSL1100		'Similar to Ralstonia solanacearum periplasmic cytochrome type-C oxidoreductase signal peptide protein rsc1000 or rs04292 SWALL:Q8Y0P3 (EMBL:AL646062) (133 aa) fasta scores: E(): 2.3e-12, 49.58% id in 121 aa, and to Marinobacter hydrocarbonoclasticus cytochrome C-552 SWALL:C552_MARHY (SWALL:P82903) (88 aa) fasta scores: E(): 3.7e-05, 38.63% id in 88 aa'	cytochrome c	1270829	369	yes	forward
BPSL1101		'Similar to Ralstonia solanacearum hypothetical protein rsc1001 or rs04291 SWALL:Q8Y0P2 (EMBL:AL646062) (170 aa) fasta scores: E(): 1.1e-36, 63.12% id in 141 aa, and to Neisseria meningitidis hypothetical protein nma1720 SWALL:Q9JTL8 (EMBL:AL162756) (156 aa) fasta scores: E(): 2.9e-18, 43.57% id in 140 aa. Note: Similarity in both cases starts in residue no. 40'	hypothetical protein	1271696	552	yes	reverse
BPSL1102		'Similar to Ralstonia solanacearum probable transmembrane protein rsc1002 or rs04290 SWALL:Q8Y0P1 (EMBL:AL646062) (312 aa) fasta scores: E(): 8.7e-50, 57.6% id in 309 aa, and to Aeropyrum pernix hypothetical protein ape0076 SWALL:Q9YG25 (EMBL:AP000058) (296 aa) fasta scores: E(): 8.3e-14, 34.23% id in 295 aa'	hypothetical protein	1272685	1071	yes	forward
BPSL1103	nth	'Similar to Escherichia coli endonuclease III Nth or b1633 SWALL:END3_ECOLI (SWALL:P20625) (211 aa) fasta scores: E(): 7.6e-52, 68.26% id in 208 aa, and to Ralstonia solanacearum probable endonuclease III protein rsc1005 or rs04287 SWALL:Q8Y0N8 (EMBL:AL646062) (214 aa) fasta scores: E(): 1.9e-64, 78.77% id in 212 aa'	endonuclease III	1273888	645	yes	reverse
BPSL1105		'Similar to Ralstonia solanacearum probable transcription regulator protein rsc1007 or rs04285 SWALL:Q8Y0N6 (EMBL:AL646062) (239 aa) fasta scores: E(): 1.6e-45, 54.9% id in 204 aa, and to Agrobacterium tumefaciens transcriptional regulator, TetR family atu3115 or agr_l_1690gM SWALL:Q8UBA1 (EMBL:AE009242) (232 aa) fasta scores: E(): 8.1e-30, 48.12% id in 187 aa'	TetR family regulatory protein	1275667	633	yes	forward
BPSL1106		'N-terminal region similar to Alcaligenes eutrophus intracellular PHB depolymerase PhaZRE SWALL:O87189 (EMBL:AB017612) (419 aa) fasta scores: E(): 3.9e-118, 77.91% id in 412 aa, and to Ralstonia solanacearum probable poly[D(-)-3-hydroxybutyrate] depolymerase PhaZ or rsc1008 or rs04284 SWALL:Q8Y0N5 (EMBL:AL646062) (422 aa) fasta scores: E(): 3.7e-119, 76.73% id in 417 aa, and C-terminal region sim…	depolymerase/histone-like protein	1276434	1467	yes	reverse
BPSL1107		'Similar to Streptomyces coelicolor hypothetical protein sco1830 or sci8.15 SWALL:Q9RJ38 (EMBL:AL132644) (595 aa) fasta scores: E(): 6e-137, 57.52% id in 598 aa, and to Ralstonia solanacearum hypothetical protein rsc1458 or rs03849 SWALL:Q8XZE3 (EMBL:AL646064) (619 aa) fasta scores: E(): 1.4e-118, 62% id in 608 aa'	hypothetical protein	1278120	1833	yes	reverse
BPSL1108		'Similar to Pseudomonas aeruginosa hypothetical protein pa4204 SWALL:Q9HWH7 (EMBL:AE004837) (388 aa) fasta scores: E(): 1.8e-55, 46.01% id in 389 aa, and to Ralstonia solanacearum hemagglutinin-related protein rsp0183 or rs04695 SWALL:Q8XTD0 (EMBL:AL646077) (410 aa) fasta scores: E(): 1.2e-33, 35.28% id in 411 aa'	hypothetical protein	1280129	1236	yes	forward
BPSL1111	purT	'non-folate utilizing enzyme, catalyzes the production of beta-formyl glycinamide ribonucleotide from formate, ATP, and beta-GAR and a side reaction producing acetyl phosphate and ADP from acetate and ATP; involved in de novo purine biosynthesis'	phosphoribosylglycinamide formyltransferase 2	1288694	1215	yes	forward
BPSL1112		'Similar to Ralstonia solanacearum probable lipoprotein rsp0401 or rs00829 SWALL:Q8XSR6 (EMBL:AL646078) (55 aa) fasta scores: E(): 7.9e-11, 75.51% id in 49 aa'	lipoprotein	1290011	222	yes	forward
BPSL1113		'Similar to Ralstonia solanacearum hypothetical signal peptide protein rsc2496 rsc2496 or rs01100 SWALL:Q8XWH8 (EMBL:AL646070) (151 aa) fasta scores: E(): 2.2e-07, 41.57% id in 89 aa, and to Brucella melitensis hypothetical protein bmei1494 SWALL:Q8YFM6 (EMBL:AE009586) (113 aa) fasta scores: E(): 8.3e-07, 32.75% id in 116 aa'	hypothetical protein	1290291	387	yes	forward
BPSL1114	rhlE2	'Similar to Escherichia coli ATP-dependent RNA helicase RhlE or b0797 SWALL:RHLE_ECOLI (SWALL:P25888) (454 aa) fasta scores: E(): 3e-74, 52.16% id in 462 aa, and to Ralstonia solanacearum probable ATP-dependent RNA helicase rsc2211 or rs01388 SWALL:Q8XXA5 (EMBL:AL646068) (495 aa) fasta scores: E(): 4.1e-102, 65.59% id in 497 aa'	ATP-dependent RNA helicase 2	1291363	1449	yes	forward
BPSL1115		'this tRNA synthetase lacks the tRNA anticodon interaction domain; instead this enzyme modifies tRNA(Asp) with glutamate by esterifying glutamate to the 2-amino-5-(4,5-dihydroxy-2-cyclopenten-1-yl) moiety of queosine generating a modified nucleoside at the first anticodon position of tRNAAsp; the modified tRNA does not bind elongation factor Tu'	glutamyl-Q tRNA(Asp) synthetase	1293309	894	yes	reverse
BPSL1116		'Similar to Ralstonia solanacearum hypothetical protein rsc2206 or rs01393 SWALL:Q8XXB0 (EMBL:AL646068) (282 aa) fasta scores: E(): 5.6e-65, 63.53% id in 277 aa, and to Rhizobium loti hypothetical protein mll2992 SWALL:YT92_RHILO (SWALL:Q98H78) (309 aa) fasta scores: E(): 8.2e-27, 43.79% id in 274 aa'	rhodanese superfamily protein	1294246	900	yes	reverse
BPSL1117	dnaE	catalyzes DNA-template-directed extension of the 3'- end of a DNA strand by one nucleotide at a time; main replicative polymerase	DNA polymerase III subunit alpha	1295758	3525	yes	forward
BPSL1118		'Similar to Escherichia coli, and Escherichia coli O157:H7 probable transport ATP-binding protein MsbA or b0914 or z1260 or ecs0997 SWALL:MSBA_ECOLI (SWALL:P27299) (582 aa) fasta scores: E(): 4.9e-78, 42.05% id in 573 aa, and to Ralstonia solanacearum probable composite ATP-binding transmembrane ABC transporter protein rsc2200 or rs01399 SWALL:Q8XXB6 (EMBL:AL646068) (592 aa) fasta scores: E(): 1e…	ABC transporter ATP-binding protein	1299322	1791	yes	forward
BPSL1119		'Similar to Neisseria meningitidis LgtG SWALL:AAM33532 (EMBL:AF470675) (351 aa) fasta scores: E(): 2.6e-49, 40.57% id in 350 aa, and to Neisseria gonorrhoeae lipooligosaccharide glycosyl transferase G LgtG SWALL:O85795 (EMBL:AF076919) (351 aa) fasta scores: E(): 1.4e-48, 40.28% id in 350 aa'	LPS biosynthesis-like protein	1301166	1083	yes	forward
BPSL1120		'Similar to Streptomyces coelicolor transferase sco6183 or sc2g5.04 SWALL:Q9Z5B9 (EMBL:AL035478) (335 aa) fasta scores: E(): 6.7e-12, 31.41% id in 312 aa, and to Pseudomonas aeruginosa heptosyl transferase I RfaC SWALL:O05195 (EMBL:U70982) (355 aa) fasta scores: E(): 2.8e-10, 28.87% id in 374 aa'	transferase	1302530	1146	yes	forward
BPSL1121		'Similar to Anabaena sp. hypothetical protein all5073 SWALL:Q8YM67 (EMBL:AP003598) (475 aa) fasta scores: E(): 7.4e-05, 22.01% id in 418 aa'	hypothetical protein	1303672	1299	yes	forward
BPSL1122		'Similar to Bacillus halodurans lipopolysaccharide biosynthesis bh3663 SWALL:Q9K6R4 (EMBL:AP001519) (373 aa) fasta scores: E(): 8.7e-19, 29.17% id in 401 aa, and to Fusobacterium nucleatum glycosyl transferase fn1245 SWALL:Q8R631 (EMBL:AE010630) (381 aa) fasta scores: E(): 2.6e-17, 27.19% id in 364 aa'	glycosyl transferase	1304967	1263	yes	forward
BPSL1123		'Similar to Escherichia coli lipopolysaccharide core biosynthesis glycosyl transferase RfaQ or WaaQ or b3632 SWALL:RFAQ_ECOLI (SWALL:P25742) (344 aa) fasta scores: E(): 1.8e-16, 26.62% id in 323 aa, and to Yersinia pestis lipopolysaccharide core biosynthesis protein ypo0416 SWALL:Q8ZIS3 (EMBL:AJ414142) (346 aa) fasta scores: E(): 5.2e-21, 32.66% id in 300 aa'	LPS core biosynthesis-like protein	1306304	1185	yes	forward
BPSL1124		'Similar to Serratia marcescens lipopolysaccharide core biosynthesis glycosyl transferase KdtX SWALL:KDTX_SERMA (SWALL:Q54435) (257 aa) fasta scores: E(): 1.8e-33, 41.66% id in 252 aa, and to Ralstonia solanacearum probable glycosyl transferase rsc2202 or rs01397 SWALL:Q8XXB4 (EMBL:AL646068) (256 aa) fasta scores: E(): 1.2e-41, 50.59% id in 251 aa'	LPS biosynthesis-like protein	1307753	765	yes	reverse
BPSL1125		'Similar to Ralstonia solanacearum probable transmembrane protein rsc0815 or rs05007 SWALL:Q8Y175 (EMBL:AL646061) (132 aa) fasta scores: E(): 1.5e-17, 47.72% id in 132 aa, and to Rhizobium meliloti hypothetical transmembrane signal peptide protein r01916 or smc04246 SWALL:Q92K77 (EMBL:AL591788) (126 aa) fasta scores: E(): 1.1e-05, 36.66% id in 120 aa'	hypothetical protein	1308975	381	yes	forward
BPSL1126			hypothetical protein	1309636	594	yes	reverse
BPSL1129		'Similar to Escherichia coli O157:H7 hypothetical protein z3974 or ecs3535 SWALL:Q8X921 (EMBL:AE005496) (143 aa) fasta scores: E(): 6.1e-23, 48.55% id in 138 aa, and to Pseudomonas aeruginosa hypothetical protein a0269 SWALL:Q9I6M1 (EMBL:AE004465) (145 aa) fasta scores: E(): 4.8e-21, 44.44% id in 135 aa'	hypothetical protein	1313441	453	yes	reverse
BPSL1130		'Similar to Caulobacter crescentus RNA polymerase sigma factor cc3266 SWALL:Q9A3D8 (EMBL:AE005990) (291 aa) fasta scores: E(): 9.8e-42, 44.84% id in 281 aa, and to Streptomyces coelicolor RNA polymerase sigma factor sco1263 or 2scg18.10C SWALL:Q9K3H7 (EMBL:AL390188) (295 aa) fasta scores: E(): 1.5e-41, 45.93% id in 283 aa'	sigma factor	1314396	894	yes	reverse
BPSL1132		'Similar to Ralstonia solanacearum hypothetical protein rsc2198 or rs01401 SWALL:Q8XXB8 (EMBL:AL646068) (96 aa) fasta scores: E(): 1.5e-25, 68.04% id in 97 aa'	hypothetical protein	1316036	294	yes	reverse
BPSL1135			hypothetical protein	1319299	1398	yes	forward
BPSL1136		'Similar to Bacillus subtilis uric acid permease PucJ SWALL:PUCJ_BACSU (SWALL:O32139) (449 aa) fasta scores: E(): 2.7e-34, 37.02% id in 424 aa, and to Pseudomonas aeruginosa probable transporter pa0352 SWALL:Q9I6E1 (EMBL:AE004473) (461 aa) fasta scores: E(): 1.1e-134, 82.65% id in 444 aa'	hypothetical protein	1320724	1389	yes	reverse
BPSL1159	maf	Maf; overexpression in Bacillus subtilis inhibits septation in the dividing cell	Maf-like protein	1339112	630	yes	reverse
BPSL1160		SPOUT methyltransferase; crystal structure shows homodimer; in Escherichia coli this protein methylates pseudouridine at position 1915 of the 23S ribosomal RNA	23S rRNA (pseudouridine(1915)-N(3))-methyltransferase RlmH	1339794	471	yes	reverse
BPSL1161		'Similar to, although shorter in its C-terminal region than, Ralstonia solanacearum hypothetical protein rsc2194 or rs01405 SWALL:Q8XXC1 (EMBL:AL646068) (203 aa) fasta scores: E(): 6.6e-39, 72.43% id in 156 aa, and to, although longer in its C-terminal region than, Escherichia coli hypothetical protein YbeB or b0637 SWALL:YBEB_ECOLI (SWALL:P05848) (105 aa) fasta scores: E(): 1.1e-09, 33.65% id in…	hypothetical protein	1340321	465	yes	reverse
BPSL1162		catalyzes the formation of deamido-NAD(+) from nicotinate ribonucleotide and ATP	nicotinic acid mononucleotide adenylyltransferase	1340790	753	yes	reverse
BPSL1163	hemF	catalyzes the conversion of the propionic acid groups of rings I and III to vinyl groups during heme synthesis	coproporphyrinogen III oxidase	1341539	924	yes	reverse
BPSL1164	purD	catalyzes the formation of N(1)-(5-phospho-D-ribosyl)glycinamide from 5-phospho-D-ribosylamine and glycine in purine biosynthesis	phosphoribosylamine--glycine ligase	1342593	1278	yes	reverse
BPSL1165		'Similar to Ralstonia solanacearum hypothetical protein rsc2190 or rs01409 SWALL:Q8XXC5 (EMBL:AL646068) (241 aa) fasta scores: E(): 3.5e-75, 84.64% id in 241 aa, and to Escherichia coli protein YebC or b1864 SWALL:YEBC_ECOLI (SWALL:P24237) (246 aa) fasta scores: E(): 7.5e-53, 61.57% id in 242 aa'	hypothetical protein	1343981	729	yes	reverse
BPSL1166	upp	Catalyzes the formation of uracil and 5-phospho-alpha-D-ribosy 1-diphosphate from UMP and diphosphate	uracil phosphoribosyltransferase	1345219	651	yes	reverse
BPSL1167		'Similar to Xanthomonas axonopodis pv. citri str. 306 oxidoreductase xac0384 SWALL:AAM35276 (EMBL:AE011664) (260 aa) fasta scores: E(): 1.7e-66, 71.53% id in 260 aa, and to Ralstonia solanacearum probable dehydrogenase/reductase oxidoreductase rsc2186 or rs01413 SWALL:Q8XXC9 (EMBL:AL646068) (263 aa) fasta scores: E(): 3e-61, 67.3% id in 263 aa'	dehydrogenase	1346127	780	yes	forward
BPSL1168	mgsA	catalyzes the formation of methylglyoxal from glycerone phosphate	methylglyoxal synthase	1347136	393	yes	forward
BPSL1169	qor	'Similar to Escherichia coli quinone oxidoreductase Qor or Hcz or b4051 SWALL:QOR_ECOLI (SWALL:P28304) (327 aa) fasta scores: E(): 1.6e-53, 47.7% id in 327 aa, and to Ralstonia solanacearum probable NADPH:quinone reductase, zeta-crystallin homolog oxidoreductase rsc2184 or rs01415 SWALL:Q8XXD1 (EMBL:AL646068) (324 aa) fasta scores: E(): 7.2e-86, 70.67% id in 324 aa'	quinone oxidoreductase	1348380	975	yes	forward
BPSL1170		'Similar to Xanthomonas campestris pv. campestris str. ATCC 33913 conserved hypothetical protein xcc0701 SWALL:AAM40017 (EMBL:AE012169) (30 aa) fasta scores: E(): 0.11, 44.44% id in 27 aa, and to Escherichia coli protein KdpF or b0698.1 SWALL:KDPF_ECOLI (SWALL:P36937) (29 aa) fasta scores: E(): 4.4, 73.33% id in 15 aa'	hypothetical protein	1349819	93	yes	forward
BPSL1172	kdpB	'One of the components of the high-affinity ATP-driven potassium transport (or KDP) system, which catalyzes the hydrolysis of ATP coupled with the exchange of hydrogen and potassium ions'	potassium-transporting ATPase subunit B	1351812	2061	yes	forward
BPSL1173	kdpC	'One of the components of the high-affinity ATP-driven potassium transport (or KDP)system, which catalyzes the hydrolysis of ATP coupled with the exchange of hydrogen and potassium ions. The C subunit may be involved in assembly of the KDP complex'	potassium-transporting ATPase subunit C	1353885	582	yes	forward
BPSL1176		'Similar to Rhizobium loti hypothetical protein msl2463 SWALL:Q98IC7 (EMBL:AP002999) (89 aa) fasta scores: E(): 1.5e-07, 40.22% id in 87 aa'	hypothetical protein	1358811	297	yes	forward
BPSL1177	sugE	'Similar to Escherichia coli SugE protein or b4148 SWALL:SUGE_ECOLI (SWALL:P30743) (105 aa) fasta scores: E(): 5e-20, 61.53% id in 104 aa, and to Yersinia pestis chaperone ypo0355 SWALL:Q8ZIX9 (EMBL:AJ414142) (104 aa) fasta scores: E(): 1.3e-20, 63.46% id in 104 aa'	chaperone	1359323	321	yes	forward
BPSL1178		'Similar to Ralstonia solanacearum probable transmembrane protein rsc2467 or rs01138 SWALL:Q8XWK7 (EMBL:AL646070) (206 aa) fasta scores: E(): 7.7e-39, 60.98% id in 182 aa, and to Xanthomonas campestris pv. campestris str. ATCC 33913 conserved hypothetical protein xcc0485 SWALL:AAM39801 (EMBL:AE012145) (208 aa) fasta scores: E(): 3.8e-24, 48.88% id in 180 aa'	hypothetical protein	1359835	618	yes	forward
BPSL1180		'Identical to the C-terminal region of the previously sequenced Burkholderia pseudomallei globin SWALL:Q93SP0 (EMBL:AY030274) (170 aa) fasta scores: E(): 1.3e-64, 99.32% id in 148 aa, and to Ralstonia solanacearum oxygen-binding protein rsc2090 or rs03655 SWALL:Q8XXM3 (EMBL:AL646068) (134 aa) fasta scores: E(): 1.1e-41, 74.43% id in 133 aa, and to Mycobacterium tuberculosis, and Mycobacterium bov…	globin	1363155	447	yes	forward
BPSL1181		'Similar to Rhizobium loti alanyl-tRNA synthetase mlr0354 SWALL:Q98N10 (EMBL:AP002994) (248 aa) fasta scores: E(): 5e-35, 47.71% id in 241 aa, and to parts of Escherichia coli alanyl-tRNA synthetase AlaS or LovB or b2697 SWALL:SYA_ECOLI (SWALL:P00957) (876 aa) fasta scores: E(): 5.5e-08, 34.61% id in 234 aa'	alanyl-tRNA synthetase	1363712	732	yes	forward
BPSL1182		'Similar to Ralstonia solanacearum transmembrane protein rsc2089 or rs03654 SWALL:Q8XXM4 (EMBL:AL646068) (192 aa) fasta scores: E(): 1e-31, 53.15% id in 190 aa, and to Brucella melitensis hypothetical protein bmei0803 SWALL:Q8YHJ5 (EMBL:AE009522) (208 aa) fasta scores: E(): 2.3e-22, 38.61% id in 202 aa. Note: Has a posibble alternative start codon at residue 28'	hypothetical protein	1364440	642	yes	forward
BPSL1183		catalyzes the hydrolysis of a monocarboxylic acid amid to form a monocarboxylate and ammonia	amidase	1365425	1395	yes	forward
BPSL1185		'Similar to Ralstonia solanacearum probable inner membrane transmembrane protein rsc1181 or rs05713 SWALL:Q8Y063 (EMBL:AL646063) (598 aa) fasta scores: E(): 1.1e-27, 26.4% id in 625 aa, and to Neisseria meningitidis hypothetical protein nmb1954 SWALL:Q9JXN7 (EMBL:AE002543) (553 aa) fasta scores: E(): 0.0026, 27.36% id in 570 aa. Note: This CDS is longer in its N-terminal region than most of its d…	hypothetical protein	1368694	1908	yes	reverse
BPSL1186		'Converts glucose to D-glucono-1,5 lactone'	glucose-1-dehydrogenase	1371116	816	yes	reverse
BPSL1187		'Similar to Pseudomonas aeruginosa hypothetical protein pa4923 SWALL:YDC3_PSEAE (SWALL:P48636) (195 aa) fasta scores: E(): 2.6e-39, 56.68% id in 187 aa, and to Rhodococcus fascians hypothetical 21.1 kDa protein in fasciation locus Fas6 SWALL:FAS6_RHOFA (SWALL:P46378) (198 aa) fasta scores: E(): 2.1e-28, 53.89% id in 154 aa. Note: This CDS is shorter in its N-terminal region than some of its datab…	decarboxylase	1372306	588	yes	reverse
BPSL1188		'Similar to Ralstonia solanacearum transcription regulator protein rsc2086 or rs03651 SWALL:Q8XXM7 (EMBL:AL646068) (231 aa) fasta scores: E(): 3.1e-60, 65.45% id in 220 aa, and to Alcanivorax borkumensis PhaD SWALL:Q9F9H1 (EMBL:AF193866) (233 aa) fasta scores: E(): 4.6e-17, 33.03% id in 221 aa'	TetR family transcriptional regulator	1372890	720	yes	reverse
BPSL1189		'Similar to Escherichia coli, and Escherichia coli O157:H7 diacylglycerol kinase DgkA or b4042 or z5641 or ecs5025 SWALL:KDGL_ECOLI (SWALL:P00556) (121 aa) fasta scores: E(): 3.7e-13, 45.94% id in 111 aa, and to Ralstonia solanacearum probable diacylglycerol kinase transmembrane protein rsc2085 or rs03650 SWALL:Q8XXM8 (EMBL:AL646068) (153 aa) fasta scores: E(): 1.2e-26, 56.29% id in 151 aa. Note:…	kinase	1373846	471	yes	reverse
BPSL1190		'Similar to Ralstonia solanacearum hypothetical protein rsc2084 or rs03649 SWALL:Q8XXM9 (EMBL:AL646068) (356 aa) fasta scores: E(): 1.2e-103, 76.47% id in 340 aa, and to Agrobacterium tumefaciens glycosyltransferase atu2297 or agr_c_4173 SWALL:Q8UD31 (EMBL:AE009179) (363 aa) fasta scores: E(): 1.9e-67, 53.37% id in 326 aa'	glycosyltransferase	1374400	1035	yes	reverse
BPSL1191		'Similar to Ralstonia solanacearum hypothetical protein rsc2083 or rs03648 SWALL:Q8XXN0 (EMBL:AL646068) (314 aa) fasta scores: E(): 5.4e-89, 70.45% id in 308 aa, and to Caulobacter crescentus hypothetical protein cc3344 SWALL:Q9A362 (EMBL:AE005996) (281 aa) fasta scores: E(): 1.3e-66, 61.06% id in 262 aa. Note: This CDS is longer in its N-terminal region than most of its database matches'	hypothetical protein	1375456	939	yes	reverse
BPSL1192		'Similar to Ralstonia solanacearum probable transmembrane protein rsc2081 or rs03646 SWALL:Q8XXN2 (EMBL:AL646068) (176 aa) fasta scores: E(): 2.6e-19, 46.75% id in 154 aa, and to Neisseria meningitidis hypothetical protein nmb0710 SWALL:Q9K0A5 (EMBL:AE002425) (188 aa) fasta scores: E(): 2.3e-08, 35.18% id in 162 aa. Note: This CDS is shorter in its N-terminal region than most of its database matc…	hypothetical protein	1376485	468	yes	reverse
BPSL1193		'Similar to Ralstonia solanacearum probable transmembrane protein rsc2080 or rs03645 SWALL:Q8XXN3 (EMBL:AL646068) (283 aa) fasta scores: E(): 9.2e-19, 39.68% id in 257 aa. Note: This CDS is shorter in its N-terminal region than the database match'	hypothetical protein	1377001	756	yes	reverse
BPSL1194		'Similar to Ralstonia solanacearum probable transmembrane protein rsc2079 or rs03644 SWALL:Q8XXN4 (EMBL:AL646068) (146 aa) fasta scores: E(): 2.5e-16, 50% id in 140 aa'	hypothetical protein	1377787	423	yes	reverse
BPSL1195		DNA-dependent RNA polymerase catalyzes the transcription of DNA into RNA using the four ribonucleoside triphosphates as substrates	RNA polymerase factor sigma-70	1378206	561	yes	reverse
BPSL1196	ilvI	acetolactate synthase large subunit; catalyzes the formation of 2-acetolactate from pyruvate	acetolactate synthase 3 catalytic subunit	1379162	1764	yes	forward
BPSL1197	ilvH	'with IlvI catalyzes the formation of 2-acetolactate from pyruvate, the small subunit is required for full activity and valine sensitivity; E.coli produces 3 isoenzymes of acetolactate synthase which differ in specificity to substrates, valine sensitivity and affinity for cofactors; also known as acetolactate synthase 3 small subunit'	acetolactate synthase small subunit	1381037	492	yes	forward
BPSL1198	ilvC	'catalyzes the formation of (R)-2,3-dihydroxy-3-methylbutanoate from (S)-2-hydroxy-2-methyl-3-oxobutanoate in valine and isoleucine biosynthesis'	ketol-acid reductoisomerase	1381611	1017	yes	forward
BPSL1199		catalyzes the decarboxylaton of phospatidyl-L-sering to phosphatidylethanolamine	phosphatidylserine decarboxylase	1382749	651	yes	forward
BPSL1200		'Similar to Ralstonia solanacearum CDP-diacylglycerol--serine O-phosphatidyltransferase PssA or rsc2073 or rs03638 SWALL:Q8XXP0 (EMBL:AL646068) (291 aa) fasta scores: E(): 3.3e-79, 71.67% id in 286 aa, and to Helicobacter pylori CDP-diacylglycerol--serine O-phosphatidyltransferase PssA or Ptr or hp1071 SWALL:PSS_HELPY (SWALL:Q48269) (237 aa) fasta scores: E(): 2.9e-23, 35.14% id in 239 aa'	phosphatidyltransferase	1383416	873	yes	forward
BPSL1201	leuA	catalyzes the formation of 2-isopropylmalate from acetyl-CoA and 2-oxoisovalerate in leucine biosynthesis	2-isopropylmalate synthase	1384647	1548	yes	forward
BPSL1202		'Similar to Ralstonia solanacearum hypothetical transmembrane protein rsp0113 or rs03009 SWALL:Q8XTJ5 (EMBL:AL646076) (520 aa) fasta scores: E(): 2.4e-111, 65.7% id in 487 aa, and to Xanthomonas campestris pv. campestris str. ATCC 33913 sulfate transporter YchM SWALL:AAM40826 (EMBL:AE012254) (519 aa) fasta scores: E(): 3.5e-43, 35.16% id in 529 aa'	transport-related membrane protein	1386329	1548	yes	reverse
BPSL1203		'Similar to Escherichia coli, and Escherichia coli O157:H7 carbonic anhydrase CynT or b0339 or z0435 or ecs0392 SWALL:CYNT_ECOLI (SWALL:P17582) (219 aa) fasta scores: E(): 6e-14, 31.25% id in 192 aa, and to Ralstonia solanacearum carbonic anhydrase rsp0112 or rs03010 SWALL:Q8XTJ6 (EMBL:AL646076) (214 aa) fasta scores: E(): 9.9e-56, 68.39% id in 212 aa'	carbonic anhydrase	1387934	636	yes	reverse
BPSL1204		'Similar to Ralstonia solanacearum probable lipoprotein transmembrane rsc1480 or rs03826 SWALL:Q8XZC1 (EMBL:AL646064) (177 aa) fasta scores: E(): 7.6e-32, 54.32% id in 162 aa, and to Ralstonia solanacearum probable transmembrane protein rsc2071 or rs03636 SWALL:Q8XXP2 (EMBL:AL646068) (173 aa) fasta scores: E(): 6.8e-26, 48.07% id in 156 aa'	lipoprotein	1389013	501	yes	reverse
BPSL1205		'Similar to Ralstonia solanacearum probable transporter signal peptide protein rsc2070 or rs03635 SWALL:Q8XXP3 (EMBL:AL646068) (418 aa) fasta scores: E(): 4.2e-94, 62.2% id in 418 aa, and to Brucella melitensis leucine-, isoleucine-, valine-, threonine-, and alanine-binding protein precursor bmeii0069 SWALL:Q8YDV5 (EMBL:AE009645) (228 aa) fasta scores: E(): 6.7e-14, 30.97% id in 226 aa'	ABC transporter permease	1389892	1278	yes	forward
BPSL1206	rpsO	primary rRNA binding protein; helps nucleate assembly of 30S; binds directly to the 16S rRNA and an intersubunit bridge to the 23S rRNA; autoregulates translation through interactions with the mRNA leader sequence	30S ribosomal protein S15	1391275	270	yes	forward
BPSL1207	pnp	'Similar to Escherichia coli polyribonucleotide nucleotidyltransferase Pnp or b3164 SWALL:PNP_ECOLI (SWALL:P05055) (711 aa) fasta scores: E(): 4.3e-169, 64.18% id in 712 aa, and to Ralstonia solanacearum probable polyribonucleotide nucleotidyltransferase rsc2067 or rs03632 SWALL:Q8XXP6 (EMBL:AL646068) (717 aa) fasta scores: E(): 3.6e-213, 81.12% id in 710 aa'	polynucleotide phosphorylase	1391848	2142	yes	forward
BPSL1208		'Similar to Ralstonia solanacearum NADPH quinone oxidoreductase rsc2065 or rs03630 SWALL:Q8XXP8 (EMBL:AL646068) (334 aa) fasta scores: E(): 2e-88, 70.83% id in 336 aa, and to Rhizobium meliloti oxidoreductase r00953 or smc00034 SWALL:Q92RD5 (EMBL:AL591785) (327 aa) fasta scores: E(): 7.1e-48, 54.59% id in 337 aa'	oxidoreductase	1394105	1020	yes	forward
BPSL1209	tpiA	Reversibly isomerizes the ketone sugar dihydroxyacetone phosphate to the aldehyde sugar glyceraldehyde-3-phosphate	triosephosphate isomerase	1395229	756	yes	forward
BPSL1210	secG	'Similar to Escherichia coli, and Escherichia coli O157:H7 protein-export membrane protein SecG or b3175 or z4537 or ecs4054 SWALL:SECG_ECOLI (SWALL:P33582) (110 aa) fasta scores: E(): 6.1e-10, 43.59% id in 117 aa, and to Ralstonia solanacearum -export membrane protein rsc2063 or rs03461 SWALL:Q8XXQ0 (EMBL:AL646068) (115 aa) fasta scores: E(): 2.2e-20, 76.78% id in 112 aa'	preprotein translocase subunit SecG	1396064	378	yes	forward
BPSL1211	nuoA	Catalyzes the transfer of electrons from NADH to quinone	NADH dehydrogenase subunit A	1396790	360	yes	forward
BPSL1212	nuoB	The point of entry for the majority of electrons that traverse the respiratory chain eventually resulting in the reduction of oxygen	NADH dehydrogenase subunit B	1397170	522	yes	forward
BPSL1213	nuoC	Catalyzes the transfer of electrons from NADH to quinone	NADH dehydrogenase subunit C	1397712	603	yes	forward
BPSL1214	nuoD	Catalyzes the transfer of electrons from NADH to quinone	NADH dehydrogenase subunit D	1398325	1254	yes	forward
BPSL1215		Catalyzes the transfer of electrons from NADH to quinone	NADH dehydrogenase subunit E	1399747	486	yes	forward
BPSL1216	nuoF	'Similar to Rhodobacter capsulatus NADH dehydrogenase I chain F NuoF SWALL:NUOF_RHOCA (SWALL:O07948) (431 aa) fasta scores: E(): 1.3e-77, 48.4% id in 440 aa, and to Ralstonia solanacearum probable NADH dehydrogenase I chain F rsc2057 or rs03622 SWALL:Q8XXQ6 (EMBL:AL646068) (431 aa) fasta scores: E(): 1.4e-159, 88.75% id in 427 aa'	NADH dehydrogenase I chain F	1400229	1311	yes	forward
BPSL1217		Catalyzes the transfer of electrons from NADH to ubiquinone	NADH dehydrogenase subunit G	1401622	2331	yes	forward
BPSL1218	nuoH	Catalyzes the transfer of electrons from NADH to quinone	NADH dehydrogenase subunit H	1403953	1065	yes	forward
BPSL1219		Catalyzes the transfer of electrons from NADH to quinone	NADH dehydrogenase subunit I	1405033	489	yes	forward
BPSL1220	nuoJ	Catalyzes the transfer of electrons from NADH to quinone	NADH dehydrogenase subunit J	1405631	657	yes	forward
BPSL1221	nuoK	Catalyzes the transfer of electrons from NADH to quinone	NADH dehydrogenase subunit K	1406306	306	yes	forward
BPSL1222	nuoL	Catalyzes the transfer of electrons from NADH to ubiquinone	NADH dehydrogenase subunit L	1406629	2040	yes	forward
BPSL1223	nuoM	Catalyzes the transfer of electrons from NADH to quinone	NADH dehydrogenase subunit M	1408684	1491	yes	forward
BPSL1224	nuoN	Catalyzes the transfer of electrons from NADH to quinone	NADH dehydrogenase subunit N	1410199	1473	yes	forward
BPSL1225		'Similar to Ralstonia solanacearum probable transmembrane protein rsc2048 or rs03613 SWALL:Q8XXR5 (EMBL:AL646068) (102 aa) fasta scores: E(): 2.5e-17, 53% id in 100 aa'	hypothetical protein	1411671	306	yes	forward
BPSL1226		'Similar to Ralstonia solanacearum hypothetical protein rsc2047 or rs03612 SWALL:Q8XXR6 (EMBL:AL646068) (205 aa) fasta scores: E(): 2.2e-51, 69.73% id in 185 aa, and to Bacillus subtilis ADP-ribose pyrophosphatase NudF SWALL:ADPP_BACSU (SWALL:P54570) (185 aa) fasta scores: E(): 9.8e-20, 36.78% id in 174 aa'	hypothetical protein	1412013	591	yes	forward
BPSL1227		'Similar to Agrobacterium tumefaciens hypothetical protein atu3509 or agr_l_2637 SWALL:Q8UA65 (EMBL:AE009281) (142 aa) fasta scores: E(): 3.1e-16, 42.74% id in 131 aa, and to Rhizobium meliloti hypothetical protein r02616 or smc02441 SWALL:Q92MK0 (EMBL:AL591791) (142 aa) fasta scores: E(): 9.8e-16, 44.85% id in 136 aa'	hypothetical protein	1412755	423	yes	forward
BPSL1228		'Similar to Ralstonia solanacearum acyl-CoA dehydrogenase oxidoreductase rsc2045 or rs03610 SWALL:Q8XXR8 (EMBL:AL646068) (398 aa) fasta scores: E(): 1.8e-135, 78.39% id in 398 aa, and to Caulobacter crescentus acyl-CoA dehydrogenase cc1310 SWALL:Q9A8P3 (EMBL:AE005806) (404 aa) fasta scores: E(): 1.5e-97, 60.24% id in 405 aa. Note: Also similar to BPSL0420 (403 aa) fasta scores: E(): 5.3e-88, 58.2…	acyl-CoA dehydrogenase	1413238	1197	yes	forward
BPSL1229		'Similar to Ralstonia solanacearum acyl-CoA dehydrogenase oxidoreductase rsc2044 or rs03609 SWALL:Q8XXR9 (EMBL:AL646068) (376 aa) fasta scores: E(): 4.4e-80, 60.63% id in 376 aa, and to Caulobacter crescentus acyl-CoA dehydrogenase cc1311 SWALL:Q9A8P2 (EMBL:AE005806) (401 aa) fasta scores: E(): 3.4e-52, 43.5% id in 377 aa'	acyl-CoA dehydrogenase	1414446	1134	yes	forward
BPSL1230		'Similar to Ralstonia solanacearum hypothetical protein rsc2043 or rs03608 SWALL:Q8XXS0 (EMBL:AL646068) (156 aa) fasta scores: E(): 2.3e-27, 48.59% id in 142 aa, and to Agrobacterium tumefaciens hypothetical protein atu2234 or agr_c_4066 SWALL:Q8UD93 (EMBL:AE009173) (169 aa) fasta scores: E(): 7.1e-20, 41.42% id in 140 aa'	hypothetical protein	1415620	459	yes	forward
BPSL1231		'Similar to Streptomyces coelicolor hypothetical protein sco1698 or sci30a.19 SWALL:Q9S254 (EMBL:AL096811) (153 aa) fasta scores: E(): 3.7e-27, 52.63% id in 152 aa, and to Ralstonia solanacearum hypothetical protein rsc2042 or rs03607 SWALL:Q8XXS1 (EMBL:AL646068) (162 aa) fasta scores: E(): 3.7e-23, 52.79% id in 161 aa'	hypothetical protein	1416075	483	yes	forward
BPSL1233			lipoprotein	1416650	1263	yes	forward
BPSL1234		'Similar to Ralstonia solanacearum probable acyl-CoA dehydrogenase oxidoreductase rsc2020 or rs03588 SWALL:Q8XXU3 (EMBL:AL646067) (420 aa) fasta scores: E(): 4.7e-135, 78.48% id in 409 aa, and to Deinococcus radiodurans acyl-CoA dehydrogenase, dra0196 SWALL:Q9RYW0 (EMBL:AE001862) (415 aa) fasta scores: E(): 1.7e-111, 67.98% id in 406 aa'	acyl-CoA dehydrogenase	1418189	1227	yes	reverse
BPSL1235		'Similar to Ralstonia solanacearum hypothetical protein rsc2016 or rs03584 SWALL:Q8XXU7 (EMBL:AL646067) (358 aa) fasta scores: E(): 2e-103, 72.9% id in 358 aa, and to Rhizobium loti hypothetical protein mlr3099 SWALL:Q98GZ9 (EMBL:AP003001) (344 aa) fasta scores: E(): 2.1e-63, 51.89% id in 343 aa'	phosphotransferase	1419459	1107	yes	reverse
BPSL1236		'Similar to Ralstonia solanacearum phosphoglycerate mutase rsc2015 or rs03583 SWALL:Q8XXU8 (EMBL:AL646067) (244 aa) fasta scores: E(): 8e-50, 59.32% id in 236 aa, and to the N-terminal region of Escherichia coli, and Escherichia coli O157:H7 probable phosphoglycerate mutase 2 GpmB or b4395 or z5997 or ecs5353 SWALL:PMG2_ECOLI (SWALL:P36942) (215 aa) fasta scores: E(): 0.00031, 30.58% id in 170 aa'	phosphoglycerate mutase	1420593	714	yes	reverse
BPSL1237		Catalyzes the reversible hydration of unsaturated fatty acyl-CoA to beta-hydroxyacyl-CoA	enoyl-CoA hydratase	1421316	864	yes	reverse
BPSL1238		'Similar to Ralstonia solanacearum probable GST-related protein rsc2012 or rs03580 SWALL:Q8XXV1 (EMBL:AL646067) (218 aa) fasta scores: E(): 7.8e-36, 50.71% id in 209 aa, and to Arabidopsis thaliana glutathione S-transferase 6 Gst6 or at2g47730 or f17a22.12 SWALL:GTH6_ARATH (SWALL:Q96266) (215 aa) fasta scores: E(): 3.3e-07, 27.67% id in 224 aa'	glutathione S-transferase	1422329	675	yes	forward
BPSL1239		catalyzes the transfer of an amino moiety	aminotransferase	1423223	1155	yes	reverse
BPSL1240		'Similar to parts of Ralstonia solanacearum hypothetical protein rsc2010 or rs03578 SWALL:Q8XXV3 (EMBL:AL646067) (161 aa) fasta scores: E(): 8.7e-10, 37.91% id in 211 aa'	hypothetical protein	1424444	669	yes	reverse
BPSL1241		'Similar to Ralstonia solanacearum hypothetical protein rsc2009 or rs03577 SWALL:Q8XXV4 (EMBL:AL646067) (257 aa) fasta scores: E(): 9.5e-66, 67.82% id in 258 aa, and to Escherichia coli protein YaaA or b0006 SWALL:YAAA_ECOLI (SWALL:P11288) (258 aa) fasta scores: E(): 3.3e-56, 56.25% id in 256 aa'	hypothetical protein	1425170	783	yes	forward
BPSL1242		'Similar to Ralstonia solanacearum hypothetical protein rsc2008 or rs03576 SWALL:Q8XXV5 (EMBL:AL646067) (381 aa) fasta scores: E(): 3.2e-102, 65.42% id in 376 aa, and to Neisseria meningitidis hypothetical protein nmb1073 SWALL:Q9JZF8 (EMBL:AE002458) (376 aa) fasta scores: E(): 3.8e-82, 55.46% id in 375 aa'	peptidase	1426011	1155	yes	forward
BPSL1243		'Similar to Ralstonia solanacearum probable lipoprotein transmembrane rsc2007 or rs03575 SWALL:Q8XXV6 (EMBL:AL646067) (251 aa) fasta scores: E(): 6e-13, 34.85% id in 175 aa'	hypothetical protein	1427376	660	yes	reverse
BPSL1244		'Low similarity to Pseudomonas aeruginosa hypothetical protein pa4532 SWALL:Q9HVP5 (EMBL:AE004867) (229 aa) fasta scores: E(): 1.4e-09, 27.96% id in 211 aa, and to Vibrio cholerae hypothetical protein vc1870 SWALL:Q9KQX7 (EMBL:AE004263) (220 aa) fasta scores: E(): 3.7e-07, 25.52% id in 192 aa'	hypothetical protein	1428156	675	yes	reverse
BPSL1245		'Similar to Azospirillum brasilense FlcA SWALL:O05210 (EMBL:Y12363) (215 aa) fasta scores: E(): 3.4e-11, 31.19% id in 218 aa, and to Bacillus brevis transcriptional regulatory protein DegU SWALL:DEGU_BACBR (SWALL:P54662) (236 aa) fasta scores: E(): 8.4e-08, 25.11% id in 227 aa. Note: This CDS is longer in its C-terminal region than most of its database matches'	transcriptional regulator	1428897	909	yes	reverse
BPSL1246		'Similar to Ralstonia solanacearum hypothetical protein rsc2005 or rs03573 SWALL:Q8XXV8 (EMBL:AL646067) (403 aa) fasta scores: E(): 1.2e-83, 52.97% id in 404 aa'	hypothetical protein	1429939	1218	yes	reverse
BPSL1248			hypothetical protein	1439880	1074	yes	reverse
BPSL1249		'Similar to Pseudomonas aeruginosa ornithine utilization regulator OruR or pa0831 SWALL:ORUR_PSEAE (SWALL:P72171) (339 aa) fasta scores: E(): 7.8e-32, 33.53% id in 331 aa, and to Mycobacterium tuberculosis hypothetical transcriptional regulator rv1395 or mt1440 or mtcy21b4.12 SWALL:YD95_MYCTU (SWALL:P71663) (344 aa) fasta scores: E(): 1.4e-28, 32.22% id in 332 aa'	AraC family transcriptional regulator	1441140	1044	yes	forward
BPSL1250	serA	catalyzes the formation of 3-phosphonooxypyruvate from 3-phospho-D-glycerate in serine biosynthesis; can also reduce alpha ketoglutarate to form 2-hydroxyglutarate	D-3-phosphoglycerate dehydrogenase	1442503	1275	yes	forward
BPSL1251		'Similar to Streptomyces coelicolor transposase sc6g9.36c or scf12.06 or sc5e9.06C SWALL:Q9XAE6 (EMBL:AL079356) (136 aa) fasta scores: E(): 2.4e-07, 45.12% id in 82 aa, and to Ralstonia solanacearum probable TIS1421-transposase OrfA protein SWALL:Q8XGS3 (EMBL:AL646082) (134 aa) fasta scores: E(): 3.2e-07, 36.5% id in 126 aa'	transposase	1444337	465	yes	forward
BPSL1252		'Similar to Pseudomonas aeruginosa hypothetical protein Pa3445 pa3445 SWALL:Q9HYG1 (EMBL:AE004765) (323 aa) fasta scores: E(): 6.2e-65, 58.57% id in 309 aa, and to Escherichia coli aliphatic sulfonates binding protein precursor SsuA or b0936 SWALL:SSUA_ECOLI (SWALL:P75853) (319 aa) fasta scores: E(): 4e-43, 43.23% id in 303 aa'	hypothetical protein	1445221	1026	yes	reverse
BPSL1253		'N-terminal region similar to Ralstonia solanacearum probable transmembrane protein rsp0132 or rs02988 SWALL:Q8XTH8 (EMBL:AL646076) (478 aa) fasta scores: E(): 1.6e-45, 48.28% id in 292 aa, and C-terminal region similar to Erwinia amylovora sensor kinase HrpX SWALL:Q9X3S8 (EMBL:AF083877) (494 aa) fasta scores: E(): 6.6e-24, 41.35% id in 237 aa'	integral membrane protein/sensor kinase	1447135	1728	yes	forward
BPSL1254			hypothetical protein	1449387	1077	yes	forward
BPSL1255			hypothetical protein	1450503	147	yes	forward
BPSL1256		'Similar to Pseudomonas aeruginosa probable cytochrome c pa2482 SWALL:Q9I100 (EMBL:AE004676) (217 aa) fasta scores: E(): 1e-14, 32.71% id in 214 aa, and to Ralstonia solanacearum cytochrome c signal peptide protein rsc0197 or rs00629 SWALL:Q8Y2Y4 (EMBL:AL646058) (206 aa) fasta scores: E(): 3.4e-14, 34.8% id in 204 aa'	cytochrome c	1450877	717	yes	forward
BPSL1257		'Similar to Pseudomonas aeruginosa probable cytochrome c pa4571 SWALL:Q9HVL3 (EMBL:AE004870) (675 aa) fasta scores: E(): 3.5e-49, 38.16% id in 414 aa, and to Gluconobacter oxydans alcohol dehydrogenase cytochrome c subunit precursor AdhB SWALL:CYCA_GLUOX (SWALL:Q47945) (478 aa) fasta scores: E(): 1.6e-38, 40.33% id in 424 aa'	cytochrome c	1451593	1293	yes	forward
BPSL1258			hypothetical protein	1452893	183	yes	forward
BPSL1260		'Identical to previously sequenced although longer in its N-terminal region than Burkholderia pseudomallei cytochrome c oxidase subunit 1 SWALL:Q9RQP4 (EMBL:AF087002) (512 aa) fasta scores: E(): 1.3e-201, 99.8% id in 512 aa, and to Thermus thermophilus cytochrome c oxidase polypeptide I CbaA SWALL:COX1_THETH (SWALL:Q56408) (562 aa) fasta scores: E(): 6.5e-67, 37.84% id in 547 aa'	cytochrome c oxidase subunit 1	1453647	1626	yes	forward
BPSL1261		'Similar in its C-terminal region to Pseudomonas aeruginosa cytochrome c4 precursor pa5490 SWALL:CYC4_PSEAE (SWALL:P00106) (201 aa) fasta scores: E(): 3.8e-12, 34.09% id in 176 aa, and to Rhizobium meliloti cytochrome c class I protein, probably cytochrome c4 CycA or rb0945 or smb21367 SWALL:Q92UY9 (EMBL:AL603645) (374 aa) fasta scores: E(): 4.5e-08, 31.01% id in 187 aa. N-terminal region present…	cytochrome c	1455269	789	yes	forward
BPSL1262		'N-terminal region similar to Vibrio cholerae hypothetical protein vca0034 SWALL:Q9KND1 (EMBL:AE004347) (290 aa) fasta scores: E(): 8e-10, 26.13% id in 264 aa, and to Xanthomonas campestris pv. campestris str. ATCC 33913 conserved hypothetical protein xcc1373 SWALL:AAM40671 (EMBL:AE012236) (266 aa) fasta scores: E(): 5.4e-08, 26.37% id in 254 aa'	hypothetical protein	1456646	1455	yes	reverse
BPSL1263		'Similar to the C-terminal region of Pseudomonas aeruginosa hypothetical protein pa4601 SWALL:Q9HVI8 (EMBL:AE004874) (1415 aa) fasta scores: E(): 1.2e-59, 36.11% id in 540 aa, and to Rhizobium meliloti hypothetical protein r00959 or smc00038 SWALL:Q92KJ3 (EMBL:AL591785) (772 aa) fasta scores: E(): 6.1e-53, 37.36% id in 447 aa'	hypothetical protein	1458135	1743	yes	reverse
BPSL1264		'Similar to Caulobacter crescentus bacterioferritin comigratory protein, cc1673 SWALL:Q9A7P7 (EMBL:AE005842) (177 aa) fasta scores: E(): 1.4e-26, 51.16% id in 172 aa, and to Escherichia coli, and Escherichia coli O157:H7 bacterioferritin comigratory protein Bcp or b2480 or z3739 or ecs3342 SWALL:BCP_ECOLI (SWALL:P23480) (156 aa) fasta scores: E(): 2.9e-08, 29.74% id in 158 aa'	AhpC/TSA family protein	1460170	549	yes	forward
BPSL1265		'Similar to Listeria monocytogenes hypothetical protein lmo2391 SWALL:Q8Y4P4 (EMBL:AL591983) (209 aa) fasta scores: E(): 2.5e-19, 37.98% id in 208 aa, and to Bacillus subtilis hypothetical protein YhfK SWALL:O07609 (EMBL:Y14083) (214 aa) fasta scores: E(): 5.7e-14, 30.37% id in 214 aa'	hypothetical protein	1461242	624	yes	reverse
BPSL1266		'Similar to Escherichia coli hypothetical protein YegO or b2076 SWALL:YEGO_ECOLI (SWALL:P76399) (1025 aa) fasta scores: E(): 4.3e-154, 56.87% id in 1076 aa, and to Ralstonia solanacearum probable drug efflux transmembrane protein rsp1199 or rs03143 SWALL:Q8XQM3 (EMBL:AL646083) (1033 aa) fasta scores: E(): 4.8e-165, 60.62% id in 1082 aa'	transport system membrane protein	1462487	3303	yes	reverse
BPSL1267		'Similar to Ralstonia solanacearum probable drug efflux pump transmembrane protein rsp1198 or rs03142 SWALL:Q8XQM4 (EMBL:AL646083) (1041 aa) fasta scores: E(): 0, 70.66% id in 1026 aa, and to Escherichia coli hypothetical protein YegN or b2075 SWALL:YEGN_ECOLI (SWALL:P76398) (1040 aa) fasta scores: E(): 0, 62.98% id in 1024 aa'	transport system membrane protein	1465790	3111	yes	reverse
BPSL1269		'Similar to Pseudomonas aeruginosa probable transcriptional regulator pa1630 SWALL:Q9I392 (EMBL:AE004590) (288 aa) fasta scores: E(): 1.9e-27, 37.34% id in 241 aa, and to Escherichia coli MHP operon transcriptional activator MhpR or b0346 SWALL:MHPR_ECOLI (SWALL:P77569) (315 aa) fasta scores: E(): 2.2e-10, 28.51% id in 249 aa'	IclR family transcriptional regulator	1470735	828	yes	reverse
BPSL1270		'Similar to Xanthomonas campestris pv. campestris str. ATCC 33913 alkaline phosphatase PhoX SWALL:AAM41064 (EMBL:AE012279) (661 aa) fasta scores: E(): 2e-184, 73.7% id in 658 aa'	exported alkaline phosphatase	1472110	1962	yes	reverse
BPSL1271			hypothetical protein	1474322	522	yes	forward
BPSL1272		'Similar to Ralstonia solanacearum hypothetical protein rsp0526 or rs00405 SWALL:Q8XSF0 (EMBL:AL646079) (143 aa) fasta scores: E(): 2.5e-23, 57.14% id in 140 aa, and to Streptomyces coelicolor hypothetical protein sco2652 or sc8e4a.22 SWALL:Q9L1Y3 (EMBL:AL138662) (144 aa) fasta scores: E(): 1.1e-14, 44.28% id in 140 aa. Note: This CDS is longer in its C-terminal region than most of its database m…	hypothetical protein	1474933	462	yes	forward
BPSL1273		'Similar to Pseudomonas aeruginosa hypothetical protein pa0741 SWALL:Q9I5I8 (EMBL:AE004509) (213 aa) fasta scores: E(): 3.7e-28, 46.47% id in 213 aa, and to Agrobacterium tumefaciens hypothetical protein atu1999 or agr_c_3633 SWALL:Q8UDW9 (EMBL:AE009151) (203 aa) fasta scores: E(): 2.1e-26, 48.09% id in 210 aa'	hypothetical protein	1475661	627	yes	forward
BPSL1274			hypothetical protein	1477082	657	yes	reverse
BPSL1275		'Similar to Zymomonas mobilis glutamate uptake regulatory protein Grp SWALL:GRP_ZYMMO (SWALL:P74996) (164 aa) fasta scores: E(): 4.3e-25, 46.3% id in 149 aa, to Caulobacter crescentus transcriptional regulator, AsnC family cc0424 SWALL:Q9AB10 (EMBL:AE005714) (164 aa) fasta scores: E(): 2.1e-35, 63.75% id in 149 aa, and to Escherichia coli, and Escherichia coli O157:H7 hypothetical transcriptional…	AsnC family transcriptional regulator	1477885	468	yes	forward
BPSL1276		'Similar to Escherichia coli putrescine transport ATP-binding protein PotG or b0855 SWALL:POTG_ECOLI (SWALL:P31134) (377 aa) fasta scores: E(): 1.8e-31, 46.66% id in 240 aa, and to Pseudomonas aeruginosa probable ATP-binding component of ABC transporter pa3538 SWALL:Q9HY73 (EMBL:AE004774) (360 aa) fasta scores: E(): 3.5e-43, 59.83% id in 239 aa. Note: This CDS is shorter in its C-terminal region …	ABC transporter ATP-binding protein	1478484	780	yes	reverse
BPSL1277		'Similar to Agrobacterium tumefaciens ABC transporter membrane spanning protein FbpA3 or atu0408 or agr_c_717 SWALL:Q8UI90 (EMBL:AE009011) (558 aa) fasta scores: E(): 1.1e-101, 55.91% id in 558 aa, and to Synechocystis sp. iron utilization protein HitB or slr0327 SWALL:Q55534 (EMBL:D63999) (557 aa) fasta scores: E(): 5.1e-65, 40.18% id in 535 aa. Note: this CDS is a few amino acid residues longer…	ABC transporter permease	1479265	1713	yes	reverse
BPSL1279			hypothetical protein	1482262	180	yes	forward
BPSL1280		'Similar to Escherichia coli phenylalanine-specific permease PheP or b0576 SWALL:PHEP_ECOLI (SWALL:P24207) (458 aa) fasta scores: E(): 9.6e-71, 43.91% id in 444 aa, and to Escherichia coli, and Escherichia coli O157:H7 proline-specific permease ProY or b0402 or z0500 or ecs0452 SWALL:PROY_ECOLI (SWALL:P77327) (457 aa) fasta scores: E(): 7.1e-103, 61.77% id in 450 aa'	ABC transporter permease	1482583	1365	yes	reverse
BPSL1281		'Similar to Ralstonia solanacearum probable transmembrane protein rsc2889 or rs00211 SWALL:Q8XVE2 (EMBL:AL646072) (740 aa) fasta scores: E(): 7.5e-60, 32.04% id in 752 aa, and to Salmonella typhi membrane protein sty1095 SWALL:Q8Z7R8 (EMBL:AL627269) (717 aa) fasta scores: E(): 1.3e-24, 25.21% id in 694 aa'	hypothetical protein	1484132	2277	yes	reverse
BPSL1285		'Similar to Escherichia coli hypothetical protein YaeJ or b0191 SWALL:YAEJ_ECOLI (SWALL:P40711) (140 aa) fasta scores: E(): 2.4e-24, 62.3% id in 130 aa, and to Salmonella typhi release factor sty0265 SWALL:Q8Z994 (EMBL:AL627266) (140 aa) fasta scores: E(): 7e-23, 57.48% id in 127 aa'	peptidyl-tRNA hydrolase domain-containing protein	1496855	405	yes	forward
BPSL1286		'Similar to Clostridium acetobutylicum sensory protein, containing EAL-domain cac0322 SWALL:Q97M76 (EMBL:AE007546) (412 aa) fasta scores: E(): 2.7e-21, 27.22% id in 393 aa, and to Pseudomonas aeruginosa hypothetical protein pa3258 SWALL:Q9HYY2 (EMBL:AE004748) (601 aa) fasta scores: E(): 2.1e-18, 34.97% id in 223 aa. Note: This CDS is shorter in its C-terminal region than most of its database matc…	hypothetical protein	1497669	1212	yes	reverse
BPSL1287		'Similar to Ralstonia solanacearum probable transmembrane protein rsc2507 or rs01075 SWALL:Q8XWG7 (EMBL:AL646070) (310 aa) fasta scores: E(): 3.3e-43, 51.85% id in 297 aa, and to Agrobacterium tumefaciens ABC transporter membrane spanning protein atu2079 or agr_c_3767 SWALL:Q8UDP2 (EMBL:AE009158) (329 aa) fasta scores: E(): 7.1e-25, 34.2% id in 307 aa'	hypothetical protein	1499925	933	yes	reverse
BPSL1288			lipoprotein	1501150	225	yes	reverse
BPSL1289	osmB	'Similar to Escherichia coli, and Escherichia coli O157:H7 osmotically inducible lipoprotein B precursor OsmB or b1283 or z2523 or ecs1856 SWALL:OSMB_ECOLI (SWALL:P17873) (72 aa) fasta scores: E(): 7.1e-06, 54.83% id in 62 aa, and to Yersinia pestis osmotically inducible lipoprotein B ypo2229 SWALL:Q8ZEE4 (EMBL:AJ414151) (71 aa) fasta scores: E(): 2.4e-07, 51.51% id in 66 aa'	osmotically inducible lipoprotein B	1501626	213	yes	reverse
BPSL1290	thiC	required for the synthesis of the hydromethylpyrimidine moiety of thiamine	thiamine biosynthesis protein ThiC	1502062	1932	yes	reverse
BPSL1294		'Similar to Ralstonia solanacearum hypothetical protein rsc0620 or rs01521 SWALL:Q8Y1R9 (EMBL:AL646060) (257 aa) fasta scores: E(): 3e-82, 73.01% id in 252 aa, and to Anabaena sp. hypothetical protein lr2944 SWALL:Q8YSY5 (EMBL:AP003591) (240 aa) fasta scores: E(): 3e-30, 39.2% id in 250 aa. Note: this CDS is longer in its N-terminal region than most of its database matches'	hypothetical protein	1507097	792	yes	forward
BPSL1295		'Similar to Salmonella typhi membrane protein sty2198 SWALL:Q8Z5Q8 (EMBL:AL627272) (306 aa) fasta scores: E(): 9.5e-30, 40.55% id in 286 aa, and to Yersinia pestis membrane protein ypo1203 SWALL:Q8ZGS7 (EMBL:AJ414147) (296 aa) fasta scores: E(): 5.3e-29, 39% id in 300 aa. Note: this CDS is longer in its N-terminal region than most of its database matches'	hypothetical protein	1508342	936	yes	forward
BPSL1296		'Similar to Clostridium acetobutylicum integral membrane protein similar to antibiotic resistance protein B.subtilis cac0560 SWALL:Q97LK0 (EMBL:AE007571) (441 aa) fasta scores: E(): 6.3e-55, 43.35% id in 376 aa, and to Escherichia coli hypothetical protein YgaY or b2680/b2681 SWALL:YGAY_ECOLI (SWALL:P76628) (394 aa) fasta scores: E(): 1.7e-48, 42.07% id in 385 aa'	hypothetical protein	1509664	1197	yes	reverse
BPSL1297		'Similar to Ralstonia solanacearum probable transmembrane protein rsp0114 or rs03008 SWALL:Q8XTJ4 (EMBL:AL646076) (260 aa) fasta scores: E(): 1.5e-59, 69.44% id in 252 aa, and to Streptomyces coelicolor integral membrane protein sco6371 or sc4a2.07 SWALL:O86663 (EMBL:AL031182) (279 aa) fasta scores: E(): 1.5e-43, 54.43% id in 237 aa'	hypothetical protein	1511139	789	yes	forward
BPSL1299		'Similar to Ralstonia solanacearum hypothetical protein rsc1795 or rs04195 SWALL:Q8XYG3 (EMBL:AL646066) (282 aa) fasta scores: E(): 2.8e-54, 53.54% id in 282 aa, and to Streptomyces avermitilis cyclic nucleotide phosphodiesterase SWALL:Q93GX3 (EMBL:AB070957) (257 aa) fasta scores: E(): 5.3e-29, 38.99% id in 259 aa'	phosphodiesterase	1512861	828	yes	reverse
BPSL1300		'Similar to Ralstonia solanacearum probable ATP-binding ABC transporter protein rsc1794 or rs04193 SWALL:Q8XYG4 (EMBL:AL646066) (359 aa) fasta scores: E(): 1.5e-68, 64.36% id in 348 aa, and to Escherichia coli ferric transport ATP-binding protein AfuC or b0262 SWALL:AFUC_ECOLI (SWALL:P37009) (348 aa) fasta scores: E(): 1.9e-36, 40.76% id in 341 aa'	ABC transporter ATP-binding protein	1513883	1029	yes	reverse
BPSL1302		'Similar to Escherichia coli, and Escherichia coli O157:H7 molybdenum transport system permease ModB or ChlJ or b0764 or z0934 or ecs0792 SWALL:MODB_ECOLI (SWALL:P09834) (229 aa) fasta scores: E(): 1.3e-13, 32.03% id in 206 aa, and to Ralstonia solanacearum probable transport system permease transmembrane ABC transporter protein rsc1792 or rs04191 SWALL:Q8XYG6 (EMBL:AL646066) (282 aa) fasta score…	hypothetical protein	1517202	825	yes	reverse
BPSL1303		'Similar to Ralstonia solanacearum probable solute-binding periplasmic rsc1791 or rs04190 SWALL:Q8XYG7 (EMBL:AL646066) (343 aa) fasta scores: E(): 1.9e-99, 73.51% id in 336 aa, and to Campylobacter jejuni periplasmic solute-binding protein cj0727 SWALL:Q9PPI0 (EMBL:AL139076) (348 aa) fasta scores: E(): 1.6e-27, 34.33% id in 300 aa'	hypothetical protein	1518128	1062	yes	reverse
BPSL1304B		'Poor database matches. Weakly similar to an internal region of Mycobacterium tuberculosis, and Mycobacterium bovis lipoprotein precursor LppW SWALL:LPPW_MYCTU (SWALL:Q10823) (314 aa) fasta scores: E(): 1.4, 34.74% id in 118 aa'	hypothetical protein	1521613	447	yes	reverse
BPSL1307		'Similar to Ralstonia solanacearum hypothetical protein rsp0712 or rs01737 SWALL:Q8XRW9 (EMBL:AL646080) (200 aa) fasta scores: E(): 1.4e-48, 57.5% id in 200 aa, and to Rhizobium loti hypothetical protein mll4476 SWALL:Q98DZ5 (EMBL:AP003004) (209 aa) fasta scores: E(): 1.5e-16, 30.76% id in 195 aa'	hypothetical protein	1526204	603	yes	forward
BPSL1308		'Similar to Ralstonia solanacearum probable transmembrane protein rsp0711 or rs01738 SWALL:Q8XRX0 (EMBL:AL646080) (277 aa) fasta scores: E(): 3.6e-60, 58.42% id in 267 aa, and to Rhizobium loti hypothetical protein mll0509 SWALL:Q98MN1 (EMBL:AP002995) (295 aa) fasta scores: E(): 2.1e-21, 35.61% id in 278 aa. Note: This CDS is shorter in its N-terminal region than most of its database matches'	hypothetical protein	1526859	798	yes	forward
BPSL1309		'Similar to Ralstonia solanacearum hypothetical protein rsp0689 or rs01760 SWALL:Q8XRZ2 (EMBL:AL646080) (212 aa) fasta scores: E(): 4.2e-61, 71.69% id in 212 aa, and to Rhizobium loti transcriptional regulator mll0013 SWALL:Q98NS0 (EMBL:AP002994) (216 aa) fasta scores: E(): 6.3e-30, 42.78% id in 201 aa'	hypothetical protein	1528052	639	yes	reverse
BPSL1311		'Similar to Pseudomonas putida bkd operon transcriptional regulator BkdR SWALL:BKDR_PSEPU (SWALL:P42179) (161 aa) fasta scores: E(): 2e-12, 30.92% id in 152 aa, to Ralstonia solanacearum probable transcription regulator protein rsc2801 or rs00304 SWALL:Q8XVM9 (EMBL:AL646071) (158 aa) fasta scores: E(): 1.6e-18, 39.61% id in 154 aa, and to Rhizobium loti transcription regulator protein msi248 SWAL…	AsnC family transcriptional regulator	1530601	495	yes	reverse
BPSL1313		'Similar to Anabaena sp. hypothetical protein all1106 SWALL:Q8YXV3 (EMBL:AP003584) (475 aa) fasta scores: E(): 4.6e-42, 38.52% id in 462 aa, and to Streptomyces antibioticus dioxygenase SimC5 SWALL:Q9AMI1 (EMBL:AF324838) (456 aa) fasta scores: E(): 9.2e-42, 37.68% id in 467 aa'	dioxygenase	1533365	1332	yes	reverse
BPSL1314		'Similar to Pseudomonas aeruginosa hypothetical protein pa3765 SWALL:Q9HXN0 (EMBL:AE004795) (194 aa) fasta scores: E(): 9.9e-27, 56.1% id in 221 aa, and to Caulobacter crescentus hypothetical protein cc2024 SWALL:Q9A6R0 (EMBL:AE005875) (186 aa) fasta scores: E(): 1.6e-22, 44.39% id in 223 aa. Note: This CDS contains an internal region that has no similarities with the database matches, from resid…	hypothetical protein	1534718	705	yes	reverse
BPSL1315		'Similar to, although shorter in its N-terminal region than Agrobacterium tumefaciens transcriptional regulator, LysR family atu4367 or agr_l_999 SWALL:Q8U7T2 (EMBL:AE009365) (345 aa) fasta scores: E(): 2.2e-93, 75.25% id in 299 aa, and similar in its full length to Pseudomonas aeruginosa probable transcriptional regulator pa2877 SWALL:Q9HZX0 (EMBL:AE004714) (297 aa) fasta scores: E(): 2.3e-72, 6…	LysR family transcriptional regulator	1535586	900	yes	reverse
BPSL1316		'Similar to Pseudomonas aeruginosa probable short-chain dehydrogenase pa2918 SWALL:Q9HZS9 (EMBL:AE004718) (257 aa) fasta scores: E(): 2.1e-76, 83.26% id in 257 aa, and to Rhizobium loti probable dehydrogenase/reductase mlr1583 SWALL:Q98K90 (EMBL:AP002997) (243 aa) fasta scores: E(): 1.5e-24, 40.23% id in 251 aa'	short chain dehydrogenase	1536736	771	yes	forward
BPSL1318		'Similar to Pseudomonas aeruginosa hypothetical protein pa1837 SWALL:Q9I2Q8 (EMBL:AE004609) (165 aa) fasta scores: E(): 4.8e-10, 42.27% id in 123 aa, and to Caulobacter crescentus hypothetical protein cc1120 SWALL:Q9A974 (EMBL:AE005790) (168 aa) fasta scores: E(): 4.6e-09, 38.58% id in 127 aa. Note: this CDS is longer in its N-terminal region than most of its database matches'	hypothetical protein	1539499	408	yes	reverse
BPSL1319		'Similar to Ralstonia solanacearum probable sulfite reductase oxidoreductase CysI2 or rsc1862 or rs03422 SWALL:Q8XYA0 (EMBL:AL646067) (577 aa) fasta scores: E(): 4.4e-50, 51.78% id in 616 aa, and to Phormidium laminosum ferredoxin--nitrite reductase NirA or Nir SWALL:NIR_PHOLA (SWALL:Q51879) (510 aa) fasta scores: E(): 6.6e-10, 26.8% id in 567 aa. Note: The region between residues 80 and 105 pres…	nitrite/sulfite reductase	1539903	1818	yes	reverse
BPSL1320		'Very low similarity to Ralstonia solanacearum probable transmembrane protein rsc0366 or rs03334 SWALL:Q8Y2H0 (EMBL:AL646058) (70 aa) fasta scores: E(): 0.0019, 42% id in 50 aa'	hypothetical protein	1542262	195	yes	forward
BPSL1321		'Similar to Pseudomonas aeruginosa hypothetical protein pa4132 SWALL:Q9HWP9 (EMBL:AE004829) (471 aa) fasta scores: E(): 9.9e-93, 55.16% id in 484 aa, and to Salmonella typhimurium regulatory protein, GntR family YdcR or stm1598 SWALL:Q8ZPC8 (EMBL:AE008770) (474 aa) fasta scores: E(): 6.7e-69, 47.21% id in 485 aa'	GntR family transcriptional regulator	1542533	1476	yes	reverse
BPSL1322		'Similar to Rhizobium loti small heat shock protein mlr4721 SWALL:Q98DG0 (EMBL:AP003004) (159 aa) fasta scores: E(): 9.2e-11, 40.15% id in 132 aa, and to Deinococcus radiodurans heat shock protein, Hsp20 family dr1114 SWALL:Q9RVB5 (EMBL:AE001961) (182 aa) fasta scores: E(): 1.3e-07, 32.45% id in 114 aa. Note: This CDS is shorter in its N-terminal region than most of its database matches. It is al…	heat shock protein	1544713	402	yes	reverse
BPSL1323		'Similar to Thermotoga maritima heat shock protein, class I tm0374 SWALL:Q9WYK7 (EMBL:AE001717) (147 aa) fasta scores: E(): 1e-11, 34.78% id in 138 aa, and to Chlamydomonas reinhardtii chloroplast heat shock 22 kDa protein SWALL:HS2C_CHLRE (SWALL:P12811) (157 aa) fasta scores: E(): 2.4e-09, 34.69% id in 147 aa. Note: Presents also similarity to BPSL2918 (181 aa) fasta scors: E(): 1.6e-32, 59.333%…	heat shock protein	1545146	438	yes	reverse
BPSL1323a		'Similar to Pseudomonas putida hypothetical protein SWALL:O68643 (EMBL:AF052749) (109 aa) fasta scores: E(): 2.2e-18, 48.57% id in 105 aa, and to Salmonella typhimurium cytoplasmic protein stm1261 SWALL:Q8ZPY1 (EMBL:AE008755) (108 aa) fasta scores: E(): 2.4e-19, 47.17% id in 106 aa'	hypothetical protein	1545976	324	yes	forward
BPSL1324	pckG	GTP; catalyzes the phosphorylation and decarboxylation of oxaloacetate to form phosphoenolpyruvate using GTP	phosphoenolpyruvate carboxykinase	1547219	1866	yes	forward
BPSL1325		'Similar to Streptomyces coelicolor 3-hydroxyacyl-CoA dehydrogenase sco6297 or scbac8d1.10C SWALL:Q93RX5 (EMBL:AL591084) (318 aa) fasta scores: E(): 2e-47, 45.65% id in 311 aa, and to Bacillus subtilis probable 3-hydroxybutyryl-CoA dehydrogenase MmgB SWALL:HBD_BACSU (SWALL:P45856) (287 aa) fasta scores: E(): 2e-12, 32.14% id in 224 aa'	3-hydroxyacyl-CoA dehydrogenase	1549365	933	yes	forward
BPSL1326		'Similar to Burkholderia cepacia 2,2-dialkylglycine decarboxylase repressor protein DgdR SWALL:DGDR_BURCE (SWALL:P16931) (293 aa) fasta scores: E(): 3.3e-22, 35.71% id in 252 aa, and to Streptomyces coelicolor LysR-type transcriptional regulator sco6555 or sc4b5.05C SWALL:Q9ZBW3 (EMBL:AL034443) (292 aa) fasta scores: E(): 2e-33, 43.32% id in 277 aa'	LysR family transcriptional regulator	1550868	849	yes	reverse
BPSL1327		'Similar to Pseudomonas putida malonate transporter MdcL SWALL:Q9Z446 (EMBL:AB017138) (163 aa) fasta scores: E(): 5.7e-27, 66.15% id in 130 aa, and to Acinetobacter calcoaceticus malonate carrier protein MdcL SWALL:Q9RGM5 (EMBL:AF121266) (133 aa) fasta scores: E(): 3.3e-19, 51.9% id in 131 aa. Note: This CDS is shorter in its N-terminal region than most of its database matches'	malonate transport-related system membrane protein	1551986	396	yes	forward
BPSL1328		'Similar to Pseudomonas putida malonate transporter MdcM SWALL:Q9Z445 (EMBL:AB017138) (254 aa) fasta scores: E(): 1.6e-59, 72.51% id in 251 aa, and to Malonomonas rubra MadM SWALL:O06932 (EMBL:U87980) (255 aa) fasta scores: E(): 2.3e-48, 61.53% id in 247 aa'	malonate transport-related system membrane protein	1552404	759	yes	forward
BPSL1329		'Similar to Xanthomonas campestris alpha subunit of malonate decarboxylase xcc3609 SWALL:AAM42879 (EMBL:AE012482) (548 aa) fasta scores: E(): 2.1e-149, 69.78% id in 546 aa, and to Burkholderia cepacia malonate decarboxylase alpha-subunit MdcA SWALL:Q93L22 (EMBL:AF029344) (560 aa) fasta scores: E(): 3.2e-148, 69.55% id in 555 aa'	malonate decarboxylase subunit alpha	1553455	1647	yes	forward
BPSL1330		acyl carrier protein of malonate decarboxylase	malonate decarboxylase subunit delta	1555115	318	yes	forward
BPSL1331		The beta subunit catalyzes the decarboxylation of the malonyl moiety on coenzyme A	malonate decarboxylase subunit beta	1555429	948	yes	forward
BPSL1336		'Similar to Ralstonia solanacearum endonuclease rsc2452 or rs01154 SWALL:Q8XWM2 (EMBL:AL646070) (189 aa) fasta scores: E(): 3.8e-06, 32.16% id in 171 aa, and to the plasmid borne Escherichia coli, and Salmonella typhimurium endonuclease Nuc SWALL:Q46707 (EMBL:U09868) (177 aa) fasta scores: E(): 1.1e-05, 28.47% id in 151 aa'	hypothetical protein	1560370	546	yes	forward
BPSL1337		'Similar to Ralstonia solanacearum hypothetical protein rsp0795 or rs01912 SWALL:Q8XRN6 (EMBL:AL646080) (290 aa) fasta scores: E(): 1.3e-30, 37.63% id in 279 aa, and to Pseudomonas aeruginosa hypothetical protein pa1291 SWALL:Q9I453 (EMBL:AE004558) (279 aa) fasta scores: E(): 9.8e-27, 39.03% id in 269 aa. Note: this CDS is longer in its N-terminal region than most of its database matches'	hypothetical protein	1561321	915	yes	forward
BPSL1338		'Similar to Ralstonia solanacearum hypothetical protein rsc0129 or rs00999 SWALL:Q8Y352 (EMBL:AL646057) (202 aa) fasta scores: E(): 2.1e-39, 58.09% id in 210 aa, and to Ralstonia solanacearum glutathione S-transferase rsc2721 or rs00001 SWALL:Q8XVV6 (EMBL:AL646071) (202 aa) fasta scores: E(): 1.3e-10, 31.1% id in 209 aa'	glutathione S-transferase	1562683	630	yes	forward
BPSL1339		'Similar to Escherichia coli, and Escherichia coli O157:H7 proline/betaine transporter ProP or b4111 or z5713 or ecs5093 SWALL:PROP_ECOLI (SWALL:P30848) (500 aa) fasta scores: E(): 3.7e-94, 52.62% id in 458 aa, and to Streptomyces coelicolor integral membrane transport protein sco2336 or scc53.27 SWALL:Q9KXI4 (EMBL:AL357591) (462 aa) fasta scores: E(): 1.5e-111, 65.8% id in 465 aa'	proline/betaine transporter	1563719	1488	yes	reverse
BPSL1340		'Similar to Ralstonia solanacearum probable transmembrane protein rsp1275 or rs05320 SWALL:Q8XQF2 (EMBL:AL646083) (110 aa) fasta scores: E(): 3.7e-31, 79.8% id in 104 aa, and to Xanthomonas campestris hypothetical protein xcc2880 SWALL:AAM42152 (EMBL:AE012401) (111 aa) fasta scores: E(): 1.8e-22, 66% id in 100 aa'	hypothetical protein	1565741	333	yes	forward
BPSL1342	rnhA	'Similar to Escherichia coli, and Escherichia coli O157:H7 ribonuclease HI RnhA or Rnh or DasF or HerA or sdrA or b0214 or z0239 or ecs0210 SWALL:RNH_ECOLI (SWALL:P00647) (155 aa) fasta scores: E(): 2.2e-36, 65.44% id in 136 aa, and to Caulobacter crescentus ribonuclease H cc3365 SWALL:RNH_CAUCR (SWALL:Q9A341) (149 aa) fasta scores: E(): 2.4e-42, 75.18% id in 137 aa'	ribonuclease HI	1567198	447	yes	reverse
BPSL1343		'Similar to Ralstonia solanacearum hypothetical protein rsc1514 or rs03790 SWALL:Q8XZ90 (EMBL:AL646065) (257 aa) fasta scores: E(): 2e-52, 57.56% id in 238 aa, and to Neisseria meningitidis hypothetical protein nmb1296 SWALL:Q9JZ46 (EMBL:AE002478) (221 aa) fasta scores: E(): 4.1e-15, 33.62% id in 232 aa'	hypothetical protein	1567641	813	yes	reverse
BPSL1344		'Similar to Ralstonia solanacearum hydroxyacylglutathione hydrolase rsc1515 or rs03789 SWALL:Q8XZ89 (EMBL:AL646065) (284 aa) fasta scores: E(): 1.6e-51, 55.68% id in 264 aa, and to Synechocystis sp. probable hydroxyacylglutathione hydrolase sll1019 SWALL:GLO2_SYNY3 (SWALL:P72933) (257 aa) fasta scores: E(): 6.9e-32, 43.72% id in 263 aa'	gultathione hydrolase	1568474	807	yes	forward
BPSL1345		'Similar to Escherichia coli membrane-bound lytic murein transglycosylase D precursor MltD or DniR or b0211 SWALL:MLTD_ECOLI (SWALL:P23931) (452 aa) fasta scores: E(): 5.4e-35, 34.26% id in 467 aa, and to Ralstonia solanacearum membrane-bound lytic murein transglycosylase-like lipoprotein rsc1516 or rs03787 SWALL:Q8XZ88 (EMBL:AL646065) (451 aa) fasta scores: E(): 9.5e-99, 62.52% id in 451 aa'	exported transglycosylase	1569364	1662	yes	forward
BPSL1348		'Similar to Mycobacterium tuberculosis hypothetical transcriptional regulator rv1395 or mt1440 or mtcy21b4.12 SWALL:YD95_MYCTU (SWALL:P71663) (344 aa) fasta scores: E(): 1.4e-35, 36.74% id in 332 aa, and to Pseudomonas aeruginosa ornithine utilization regulator OruR or pa0831 SWALL:ORUR_PSEAE (SWALL:P72171) (339 aa) fasta scores: E(): 1.1e-25, 31.09% id in 328 aa'	AraC family transcriptional regulator	1573866	1023	yes	forward
BPSL1349	carA	catalyzes production of carbamoyl phosphate from bicarbonate and glutamine in pyrimidine and arginine biosynthesis pathways; forms an octamer composed of four CarAB dimers	carbamoyl phosphate synthase small subunit	1575303	1146	yes	forward
BPSL1350		'Similar to Pseudomonas aeruginosa hypothetical protein pa4757 SWALL:YBF7_PSEAE (SWALL:P38102) (216 aa) fasta scores: E(): 8.6e-56, 71.16% id in 215 aa, and to Escherichia coli hypothetical protein YeaS or b1798 SWALL:YEAS_ECOLI (SWALL:P76249) (212 aa) fasta scores: E(): 5.2e-34, 46.04% id in 215 aa'	leucine export protein LeuE	1576480	663	yes	forward
BPSL1351	carB	four CarB-CarA dimers form the carbamoyl phosphate synthetase holoenzyme that catalyzes the production of carbamoyl phosphate; CarB is responsible for the amidotransferase activity	carbamoyl phosphate synthase large subunit	1577194	3255	yes	forward
BPSL1352	greA	'necessary for efficient RNA polymerase transcription elongation past template-encoded arresting sites; arresting sites in DNA have the property of trapping a certain fraction of elongating RNA polymerases that pass through, resulting in locked ternary complexes. Cleavage of the nascent transcript by cleavage factors such as GreA or GreB allows the resumption of elongation from the new 3'terminus'	transcription elongation factor GreA	1580567	477	yes	forward
BPSL1353		'Similar to Ralstonia solanacearum probable transmembrane protein rsc1523 or rs03781 SWALL:Q8XZ81 (EMBL:AL646065) (155 aa) fasta scores: E(): 3.5e-30, 61.74% id in 149 aa'	hypothetical protein	1581043	504	yes	forward
BPSL1355		'Similar to Escherichia coli, and Escherichia coli O157:H7 ribosomal RNA large subunit methyltransferase J RrmJ or FtsJ or MrsF or b3179 or z4541 or ecs4058 SWALL:RRMJ_ECOLI (SWALL:P28692) (209 aa) fasta scores: E(): 9.2e-16, 43.96% id in 207 aa, and to Ralstonia solanacearum probable ribosomal RNA large subunit methyltransferase J rsc1525 or rs04752 SWALL:Q8XZ79 (EMBL:AL646065) (221 aa) fasta sc…	ribosomal RNA large subunit methyltransferase	1582365	663	yes	forward
BPSL1356	ftsH	'Similar to Escherichia coli cell division protein HflB or FtsH or MrsC or TolZ or b3178 SWALL:FTSH_ECOLI (SWALL:P28691) (644 aa) fasta scores: E(): 2.3e-120, 58% id in 631 aa, and to Ralstonia solanacearum probable ATP-dependent zinc metallopeptidase rsc1526 or rs03778 SWALL:Q8XZ78 (EMBL:AL646065) (628 aa) fasta scores: E(): 2.4e-178, 82.06% id in 630 aa'	FtsH endopeptidase	1583195	1887	yes	forward
BPSL1357	folP	'Similar to Escherichia coli dihydropteroate synthase FolP or DhpS or b3177 SWALL:DHPS_ECOLI (SWALL:P26282) (282 aa) fasta scores: E(): 2.4e-41, 48.9% id in 274 aa, and to Haemophilus influenzae dihydropteroate synthase FolP SWALL:Q93T09 (EMBL:AF378241) (273 aa) fasta scores: E(): 3.1e-44, 50.74% id in 270 aa. Note: this CDS is longer in its N-terminal region than most of its database matches'	dihydropteroate synthase	1585194	891	yes	forward
BPSL1358	glmM	catalyzes the conversion of glucosamine-6-phosphate to glucosamine-1-phosphate	phosphoglucosamine mutase	1586110	1359	yes	forward
BPSL1359	pstS	'Similar to Escherichia coli phosphate-binding periplasmic protein precursor PstS or PhoS or b3728 SWALL:PSTS_ECOLI (SWALL:P06128) (346 aa) fasta scores: E(): 2.5e-86, 63.26% id in 343 aa, and to Ralstonia solanacearum probable phosphate-binding periplasmic rsc1529 or rs03775 SWALL:Q8XZ75 (EMBL:AL646065) (343 aa) fasta scores: E(): 2.2e-97, 71.84% id in 341 aa'	phosphate ABC transporter substrate-binding protein	1587904	1029	yes	forward
BPSL1360	pstC	part of the ATP-dependent phosphate uptake system PstABCS responsible for inorganic phosphate (Pi) uptake under Pi starvation conditions	phosphate transporter permease subunit PstC	1589039	987	yes	forward
BPSL1361	pstA	Part of the ABC transporter complex PstABCS responsible for inorganic phosphate (Pi) uptake under Pi starvation conditions	phosphate transporter permease subunit PtsA	1590022	894	yes	forward
BPSL1362	pstB	ATP-binding protein; PstABCS is an ATP dependent phosphate uptake system which is responsible for inorganic phosphate uptake during phosphate starvation	phosphate ABC transporter ATP-binding protein	1590931	849	yes	forward
BPSL1363		'Similar to Escherichia coli phosphate transport system protein PhoU or NmpA or b3724 SWALL:PHOU_ECOLI (SWALL:P07656) (241 aa) fasta scores: E(): 7.3e-32, 46.28% id in 229 aa, and to Ralstonia solanacearum probable phosphate transport system protein rsc1533 or rs03771 SWALL:Q8XZ71 (EMBL:AL646065) (235 aa) fasta scores: E(): 6.6e-53, 67.09% id in 231 aa'	phosphate transport system-like protein	1591799	705	yes	forward
BPSL1364	phoB	'Similar to Escherichia coli, and Escherichia coli O157:H7 phosphate regulon transcriptional regulatory protein PhoB or b0399 or z0497 or ecs0449 SWALL:PHOB_ECOLI (SWALL:P08402) (229 aa) fasta scores: E(): 3.8e-51, 57.82% id in 230 aa, and to Ralstonia solanacearum probable phosphate regulon two-component response regulator transcription regulator protein rsc1534 or rs03769 SWALL:Q8XZ70 (EMBL:AL6…	phosphate regulon two-component system response regulator	1592532	702	yes	forward
BPSL1365		'Similar to Escherichia coli phosphate regulon sensor protein PhoR or NmpB or b0400 SWALL:PHOR_ECOLI (SWALL:P08400) (431 aa) fasta scores: E(): 1.5e-50, 36.83% id in 429 aa, and to Ralstonia solanacearum probable phosphate regulon two-component sensor kinase transcription regulator protein rsc1535 or rs03768 SWALL:Q8XZ69 (EMBL:AL646065) (443 aa) fasta scores: E(): 1.5e-104, 61.89% id in 433 aa'	phosphate regulon two-component system sensor kinase	1593303	1311	yes	forward
BPSL1366	ppk	catalyzes the reversible transfer of the terminal phosphate of ATP to form a long chain polyphosphate	polyphosphate kinase	1594812	2244	yes	reverse
BPSL1370		'Similar to Ralstonia solanacearum hypothetical protein rsc3377 or rs02651 SWALL:Q8XU17 (EMBL:AL646075) (170 aa) fasta scores: E(): 2.1e-09, 41.2% id in 182 aa. Note: this CDS is longer in its N-terminal region than most of its few database matches'	hypothetical protein	1601033	666	yes	forward
BPSL1374		'Similar to Burkholderia thailandensis hypothetical protein SWALL:Q8VP92 (EMBL:AY063741) (153 aa) fasta scores: E(): 1.4e-53, 94.77% id in 153 aa, and to Ralstonia solanacearum probable hydrolase rsc1539 or rs03763 SWALL:Q8XZ65 (EMBL:AL646065) (157 aa) fasta scores: E(): 5.8e-27, 53.45% id in 159 aa'	hydrolase	1604280	462	yes	forward
BPSL1375		'Similar to Burkholderia thailandensis hypothetical protein SWALL:Q8VP91 (EMBL:AY063741) (272 aa) fasta scores: E(): 1.5e-112, 98.89% id in 272 aa, and to Ralstonia solanacearum hypothetical protein rsc1538 or rs03764 SWALL:Q8XZ66 (EMBL:AL646065) (278 aa) fasta scores: E(): 7.1e-67, 65.7% id in 277 aa'	hypothetical protein	1604893	819	yes	forward
BPSL1376			hypothetical protein	1606062	264	yes	reverse
BPSL1377			lipoprotein	1606400	192	yes	forward
BPSL1378		'Similar to Ralstonia solanacearum probable DNA-damage-inducible F transmembrane protein rsp0283 or rs03681 SWALL:Q8XT32 (EMBL:AL646077) (457 aa) fasta scores: E(): 6.8e-99, 61.35% id in 458 aa, and to Escherichia coli DNA-damage-inducible protein F DinF or b4044 SWALL:DINF_ECOLI (SWALL:P28303) (459 aa) fasta scores: E(): 2e-55, 42.99% id in 414 aa'	DNA-damage-inducible protein	1606853	1392	yes	reverse
BPSL1379		'Similar to Pseudomonas aeruginosa hypothetical protein pa1075 SWALL:Q9I4Q4 (EMBL:AE004539) (105 aa) fasta scores: E(): 1.1e-16, 54.25% id in 94 aa'	hypothetical protein	1608252	351	yes	reverse
BPSL1380		'Similar to Bacillus subtilis acetyl-coenzyme A synthetase AcsA SWALL:ACSA_BACSU (SWALL:P39062) (572 aa) fasta scores: E(): 5.7e-54, 34.63% id in 540 aa, and to Rhizobium loti acetyl-CoA synthetase mll6017 SWALL:Q98AG0 (EMBL:AP003008) (562 aa) fasta scores: E(): 8.3e-119, 55.51% id in 553 aa'	acetyl-CoA synthetase	1608867	1668	yes	reverse
BPSL1381		'Similar to Salmonella typhi possible lipoprotein sty3194 SWALL:Q8Z3Y0 (EMBL:AL627277) (250 aa) fasta scores: E(): 2.7e-27, 47.05% id in 221 aa, and to Pseudomonas aeruginosa lipoprotein NlpD/LppB homolog precursor pa3623 SWALL:NLPD_PSEAE (SWALL:P45682) (297 aa) fasta scores: E(): 1.1e-21, 43.98% id in 241 aa'	peptidase	1610848	714	yes	reverse
BPSL1382		'Similar to Ralstonia solanacearum hypothetical protein rsc1585 or rs03937 SWALL:Q8XZ21 (EMBL:AL646065) (312 aa) fasta scores: E(): 5.3e-59, 51.75% id in 313 aa, and to Rhizobium loti hypothetical protein mlr0411 SWALL:Q98MW4 (EMBL:AP002994) (294 aa) fasta scores: E(): 3.7e-12, 30.71% id in 306 aa'	hypothetical protein	1611846	909	yes	reverse
BPSL1383	uppP	phosphatase activity in Escherichia coli not kinase; involved in bacitracin resistance as bacitracin supposedly sequesters undecaprenyl disphosphate which reduces the pool of lipid carrier available to the cell	undecaprenyl pyrophosphate phosphatase	1613302	831	yes	forward
BPSL1390			hypothetical protein	1617922	396	yes	reverse
BPSL1394		'Similar to the plasmid borne Pseudomonas putida nuclease SWALL:Q8VMF9 (EMBL:AJ344068) (185 aa) fasta scores: E(): 2.7e-30, 54.19% id in 155 aa, and to Escherichia coli, and Salmonella typhimurium endonuclease Nuc SWALL:Q46707 (EMBL:U09868) (177 aa) fasta scores: E(): 8e-28, 47.64% id in 170 aa'	exported endonuclease	1620852	624	yes	reverse
BPSL1395		'Similar to Pseudomonas aeruginosa probable acetylpolyamine aminohydrolase pa3774 SWALL:Q9HXM1 (EMBL:AE004796) (380 aa) fasta scores: E(): 2.2e-99, 66.12% id in 366 aa, and to Rhizobium loti hypothetical protein mlr7469 SWALL:Q985Y7 (EMBL:AP003011) (308 aa) fasta scores: E(): 6.8e-35, 39.86% id in 291 aa. Note: This CDS is longer in its N-terminal region than most of its database matches'	histone deacetylase	1621670	1152	yes	reverse
BPSL1398		'C-terminal region is similar to Pseudomonas aeruginosa probable transcriptional regulator pa3771 SWALL:Q9HXM4 (EMBL:AE004796) (325 aa) fasta scores: E(): 2.4e-19, 29.81% id in 332 aa, and to the C-terminal region to Xanthomonas axonopodis two-component system regulatory protein xac0136 SWALL:AAM35028 (EMBL:AE011636) (210 aa) fasta scores: E(): 0.011, 30.35% id in 112 aa. Possible alternative tra…	GerE family transcriptional regulator	1625451	1149	yes	forward
BPSL1400		'Similar to Rhizobium loti transcriptional regulator mll8302 SWALL:Q983J5 (EMBL:AP003013) (146 aa) fasta scores: E(): 1.7e-10, 35.2% id in 125 aa, and to Xanthomonas campestris transcriptional regulator MarR/EmrR family xcc0435 SWALL:AAM39753 (EMBL:AE012141) (162 aa) fasta scores: E(): 2.6e-10, 30.88% id in 136 aa, and weakly to Escherichia coli multiple antibiotic resistance protein MarR or SoxQ…	MarR family transcriptional regulator	1628074	450	yes	reverse
BPSL1401		'Similar to Pseudomonas aeruginosa hypothetical protein pa1052 SWALL:Q9I4S2 (EMBL:AE004537) (381 aa) fasta scores: E(): 5.2e-50, 50.13% id in 377 aa, and to Bacillus subtilis glycerate kinase GlxK or S14A SWALL:GRK_BACSU (SWALL:P42100) (382 aa) fasta scores: E(): 1.1e-38, 40.1% id in 379 aa'	kinase	1628626	1164	yes	reverse
BPSL1402	tig	Tig; RopA; peptidyl-prolyl cis/trans isomerase; promotes folding of newly synthesized proteins; binds ribosomal 50S subunit; forms a homodimer	trigger factor	1630242	1350	yes	forward
BPSL1403	clpP	'hydrolyzes proteins to small peptides; with the ATPase subunits ClpA or ClpX, ClpP degrades specific substrates'	ATP-dependent Clp protease proteolytic subunit	1631726	654	yes	forward
BPSL1404	clpX	binds and unfolds substrates as part of the ClpXP protease	ATP-dependent protease ATP-binding subunit ClpX	1632519	1293	yes	forward
BPSL1405	lon	'Similar to Escherichia coli ATP-dependent protease La Lon or CapR or Deg or Muc or LopA or b0439 SWALL:LON_ECOLI (SWALL:P08177) (784 aa) fasta scores: E(): 6.1e-180, 69.7% id in 779 aa, and to Ralstonia solanacearum probable ATP-dependent protease La protein rsc1713 or rs02903 SWALL:Q8XYP5 (EMBL:AL646066) (806 aa) fasta scores: E(): 0, 87.96% id in 806 aa'	ATP-dependent protease	1634007	2418	yes	forward
BPSL1406			hypothetical protein	1637454	330	yes	reverse
BPSL1407			hypothetical protein	1638259	417	yes	forward
BPSL1410		'Similar to Escherichia coli peptidyl-prolyl cis-trans isomerase D PpiD or b0441 SWALL:PPID_ECOLI (SWALL:P77241) (623 aa) fasta scores: E(): 9.7e-16, 28.61% id in 650 aa, and to Ralstonia solanacearum probable peptidyl-prolyl cis-trans isomerase transmembrane protein rsc1715 or rs02886 SWALL:Q8XYP3 (EMBL:AL646066) (648 aa) fasta scores: E(): 7.9e-99, 46.59% id in 646 aa'	peptidyl-prolyl cis-trans isomerase	1640746	1935	yes	forward
BPSL1412		'Similar to Ralstonia solanacearum probable ATP-binding ABC transporter protein rsc1718 or rs02908 SWALL:Q8XYP0 (EMBL:AL646066) (236 aa) fasta scores: E(): 6.9e-47, 69.81% id in 222 aa, and to Escherichia coli lipoprotein releasing system ATP-binding protein LolD or b1117 SWALL:LOLD_ECOLI (SWALL:P75957) (233 aa) fasta scores: E(): 2.9e-28, 45.9% id in 220 aa'	ABC transporter ATP-binding protein	1643852	726	yes	forward
BPSL1413	pgi	functions in sugar metabolism in glycolysis and the Embden-Meyerhof pathways (EMP) and in gluconeogenesis; catalyzes reversible isomerization of glucose-6-phosphate to fructose-6-phosphate; member of PGI family	glucose-6-phosphate isomerase	1644933	1623	yes	reverse
BPSL1414		'Similar to Ralstonia solanacearum hypothetical protein rsc1720 or rs02910 SWALL:Q8XYN8 (EMBL:AL646066) (531 aa) fasta scores: E(): 2.2e-50, 51.57% id in 508 aa, and to Pseudomonas aeruginosa hypothetical protein pa4949 SWALL:Q9HUL5 (EMBL:AE004907) (502 aa) fasta scores: E(): 1.4e-43, 40.94% id in 508 aa. Note: this CDS is longer in its N-terminal region than most of its database matches'	hypothetical protein	1646658	1596	yes	reverse
BPSL1415		'Similar to Escherichia coli, and Escherichia coli O157:H7 D-amino acid dehydrogenase small subunit DadA or DadR or b1189 or z1952 or ecs1684 SWALL:DADA_ECOLI (SWALL:P29011) (432 aa) fasta scores: E(): 1.4e-17, 27.89% id in 441 aa, and to Rhizobium leguminosarum D-amino acid dehydrogenase small subunit DadA SWALL:DADA_RHILV (SWALL:Q9RAE6) (416 aa) fasta scores: E(): 5.2e-24, 31.33% id in 434 aa'	D-amino acid dehydrogenase small subunit	1648301	1305	yes	reverse
BPSL1416	purL	catalyzes the formation of 2-(formamido)-N1-(5-phospho-D-ribosyl)acetamidine from N2-formyl-N1-(5-phospho-D-ribosyl)glycinamide and L-glutamine in purine biosynthesis	phosphoribosylformylglycinamidine synthase	1649861	4071	yes	forward
BPSL1418		'Similar to Ralstonia solanacearum isomerase rotamase signal peptide protein rsc1744 or rs02932 SWALL:Q8XYL4 (EMBL:AL646066) (255 aa) fasta scores: E(): 9.3e-38, 46.69% id in 257 aa, and to Brucella melitensis peptidyl-prolyl cis-trans isomerase bmei0123 SWALL:Q8YJG0 (EMBL:AE009455) (331 aa) fasta scores: E(): 4.7e-18, 33.46% id in 263 aa. Note: This CDS is shorter in its N-terminal region than m…	exported isomerase	1654567	780	yes	reverse
BPSL1419		'Similar to Ralstonia solanacearum hypothetical protein rsc1745 or rs02933 SWALL:Q8XYL3 (EMBL:AL646066) (94 aa) fasta scores: E(): 1.1e-14, 61.95% id in 92 aa, and to Xanthomonas axonopodis hypothetical protein xac2314 SWALL:AAM37167 (EMBL:AE011869) (89 aa) fasta scores: E(): 7.2e-13, 57.64% id in 85 aa'	hypothetical protein	1655371	315	yes	reverse
BPSL1420		Involved in cell division; probably involved in intracellular septation	intracellular septation protein A	1655688	531	yes	reverse
BPSL1421	msrB	'Similar to the C-terminal region of Streptococcus gordonii Challis peptide methionine sulfoxide reductase MsrA/MsrB MsrAB or MsrA SWALL:MSAB_STRGC (SWALL:Q9LAM9) (311 aa) fasta scores: E(): 1e-23, 55.22% id in 134 aa, and to Ralstonia solanacearum peptide methionine sulfoxide reductase rsc1747 or rs02935 SWALL:MSRB_RALSO (SWALL:Q8XYL1) (128 aa) fasta scores: E(): 1.9e-33, 69.1% id in 123 aa'	peptide methionine sulfoxide reductase	1656311	432	yes	reverse
BPSL1422		'Similar to Ralstonia solanacearum hypothetical protein rsc1748 or rs02936 SWALL:Q8XYL0 (EMBL:AL646066) (525 aa) fasta scores: E(): 1.8e-117, 62.35% id in 518 aa, and to Escherichia coli hypothetical protein YdiU or b1706 SWALL:YDIU_ECOLI (SWALL:P77649) (478 aa) fasta scores: E(): 6.1e-54, 48.35% id in 486 aa'	hypothetical protein	1656793	1578	yes	reverse
BPSL1423		activates fatty acids by binding to coenzyme A	long-chain-fatty-acid--CoA ligase	1658486	1641	yes	forward
BPSL1424		'Similar to Ralstonia solanacearum probable trifunctional: enoyl-CoA hydratase and delta3-cis-delta2-trans-enoyl-CoA isomerase and 3-hydroxyacyl-CoA dehydrogenase oxidoreductase rsc1759 or rs02946 SWALL:Q8XYJ9 (EMBL:AL646066) (706 aa) fasta scores: E(): 2.4e-192, 74.6% id in 693 aa, and to Escherichia coli fatty oxidation complex alpha subunit [includes: enoyl-CoA hydratase; delta(3)-cis-delta(2)…	fatty acid degradation protein	1660378	2085	yes	forward
BPSL1425		'Similar to Escherichia coli pyrazinamidase/nicotinamidase PncA or Nam or b1768 SWALL:PNCA_ECOLI (SWALL:P21369) (213 aa) fasta scores: E(): 2.6e-25, 43.07% id in 195 aa, and to Ralstonia solanacearum probable bifunctional protein: pyrazinamidase and nicotinamidase hydrolase rsc1760 or rs02947 SWALL:Q8XYJ8 (EMBL:AL646066) (210 aa) fasta scores: E(): 3e-60, 71.56% id in 204 aa'	pyrazinamidase/nicotinamidase	1662504	639	yes	forward
BPSL1426		'Catalyzes the synthesis of acetoacetyl coenzyme A from two molecules of acetyl coenzyme A. It can also act as a thiolase, catalyzing the reverse reaction and generating two-carbon units from the four-carbon product of fatty acid oxidation'	acetyl-CoA acetyltransferase	1663201	1179	yes	forward
BPSL1428		'Similar to Chlorobium tepidum TLS hypothetical protein ct1263 SWALL:AAM72493 (EMBL:AE012886) (100 aa) fasta scores: E(): 3.5e-15, 48.98% id in 98 aa, and to Clostridium perfringens hypothetical protein cpe0853 SWALL:Q8XM37 (EMBL:AP003188) (100 aa) fasta scores: E(): 1e-10, 44% id in 100 aa'	hypothetical protein	1665957	315	yes	forward
BPSL1429		'Similar to Ralstonia solanacearum hypothetical protein rsc1764 or rs02951 SWALL:Q8XYJ4 (EMBL:AL646066) (144 aa) fasta scores: E(): 1.9e-25, 57.48% id in 127 aa, and to Pyrobaculum aerophilum hypothetical protein pae1329 SWALL:Q8ZXD8 (EMBL:AE009816) (147 aa) fasta scores: E(): 1.5e-10, 38.71% id in 124 aa'	hypothetical protein	1666268	483	yes	forward
BPSL1430		'Similar to Escherichia coli NADP-dependent oxidoreductase YncB or b1449 SWALL:YNCB_ECOLI (SWALL:P76113) (353 aa) fasta scores: E(): 4.1e-51, 46.56% id in 335 aa, and to Ralstonia solanacearum probable NADP-dependent oxidoreductase oxidoreductase rsc1766 or rs02953 SWALL:Q8XYJ2 (EMBL:AL646066) (336 aa) fasta scores: E(): 4.3e-82, 66.07% id in 336 aa'	oxidoreductase	1666842	999	yes	forward
BPSL1431		'Similar to Alcaligenes eutrophus esterase/lipase SWALL:Q44019 (EMBL:L36817) (364 aa) fasta scores: E(): 4.5e-74, 60.62% id in 320 aa, and to Ralstonia solanacearum probable esterase/lipase rsc1772 or rs02959 SWALL:Q8XYI6 (EMBL:AL646066) (344 aa) fasta scores: E(): 6e-69, 57.72% id in 317 aa'	esterase/lipase	1667910	996	yes	forward
BPSL1434		'Similar to Ralstonia solanacearum hypothetical protein rsc1782 or rs04173 SWALL:Q8XYH6 (EMBL:AL646066) (346 aa) fasta scores: E(): 1.2e-52, 54.04% id in 309 aa, and to Escherichia coli unknown protein from 2d-page YgfZ or b2898 SWALL:UP14_ECOLI (SWALL:P39179) (325 aa) fasta scores: E(): 5.8e-18, 28.33% id in 307 aa. Note: This CDS is shorter in its N-terminal region than some of its database mat…	hypothetical protein	1670667	954	yes	reverse
BPSL1435		'Similar to Ralstonia solanacearum hypothetical protein rsc1783 or rs06023 SWALL:Q8XYH5 (EMBL:AL646066) (377 aa) fasta scores: E(): 3.4e-76, 59.88% id in 339 aa, and to Yersinia pestis exported protein ypo1604 SWALL:Q8ZFT1 (EMBL:AJ414149) (341 aa) fasta scores: E(): 4e-39, 38.73% id in 333 aa. Note: This CDS is shorter in its N-terminal region than some of its database matches'	lipoprotein	1671792	1020	yes	forward
BPSL1436	tmk	catalyzes the reversible phosphoryl transfer from adenosine triphosphate (ATP) to thymidine monophosphate (dTMP) to form thymidine diphosphate (dTDP)	thymidylate kinase	1672812	621	yes	forward
BPSL1437		catalyzes the DNA-template-directed extension of the 3'-end of a DNA strand; the delta' subunit seems to interact with the gamma subunit to transfer the beta subunit on the DNA	DNA polymerase III subunit delta'	1673452	1035	yes	forward
BPSL1438		'Similar to Anabaena sp. hypothetical protein alr4468 SWALL:Q8YNU3 (EMBL:AP003596) (163 aa) fasta scores: E(): 4e-35, 56.17% id in 162 aa, and to Escherichia coli hypothetical acetyltransferase YncA or b1448 SWALL:YNCA_ECOLI (SWALL:P76112) (172 aa) fasta scores: E(): 8.3e-11, 32.71% id in 162 aa'	acetyltransferase	1674529	507	yes	forward
BPSL1439		'Similar to Ralstonia solanacearum hypothetical protein rsc1787 or rs04186 SWALL:Q8XYH1 (EMBL:AL646066) (267 aa) fasta scores: E(): 5.7e-67, 64.88% id in 262 aa, and to Escherichia coli, and Escherichia coli O157:H7 deoxyribonuclease YcfH or b1100 or z1739 or ecs1478 SWALL:YCFH_ECOLI (SWALL:P37346) (265 aa) fasta scores: E(): 2.1e-35, 45.48% id in 266 aa'	deoxyribonuclease	1675111	810	yes	forward
BPSL1440		'Similar to Ralstonia solanacearum probable ankyrin repeat harboring signal peptide protein rsc1788 or rs04187 SWALL:Q8XYH0 (EMBL:AL646066) (291 aa) fasta scores: E(): 9.2e-29, 45.74% id in 223 aa, and to the N-terminal region of Oryza sativa ankyrin osjnba0040e01.26 SWALL:Q9AUW0 (EMBL:AC079887) (252 aa) fasta scores: E(): 3.7e-09, 33% id in 203 aa. Note: Most of the database matches in this CDS …	hypothetical protein	1675931	729	yes	forward
BPSL1441			hypothetical protein	1676736	351	yes	forward
BPSL1442		'Similar to Xanthomonas axonopodis membrane protein xac1001 SWALL:AAM35884 (EMBL:AE011729) (375 aa) fasta scores: E(): 3.3e-62, 53.79% id in 329 aa, and to Streptomyces coelicolor membrane protein sco2070 or sc4a10.03 SWALL:Q9S2Y1 (EMBL:AL109663) (382 aa) fasta scores: E(): 2.5e-43, 41.39% id in 302 aa'	hypothetical protein	1677153	1188	yes	forward
BPSL1444		'Similar to Rhizobium meliloti hypothetical sugar transferase smb20117 rb0117 or smb20117 SWALL:Q92X45 (EMBL:AL603642) (366 aa) fasta scores: E(): 3.5e-74, 59.94% id in 347 aa, and to Chlorobium tepidum TLS glycosyl transferase, group 1 family protein ct0839 SWALL:AAM72075 (EMBL:AE012851) (356 aa) fasta scores: E(): 2.2e-61, 47.95% id in 342 aa'	sugar transferase	1680140	1065	yes	forward
BPSL1445		'Similar to Ralstonia solanacearum lipoprotein rsc1878 or rs03438 SWALL:Q8XY85 (EMBL:AL646067) (200 aa) fasta scores: E(): 1.8e-34, 54.54% id in 198 aa, and to Xanthomonas axonopodis hypothetical protein xac4219 SWALL:AAM39054 (EMBL:AE012074) (301 aa) fasta scores: E(): 6.1e-06, 32.3% id in 130 aa'	lipoprotein	1681412	588	yes	reverse
BPSL1447		'Similar to Pseudomonas aeruginosa hypothetical protein pa4874 SWALL:Q9HUT9 (EMBL:AE004901) (138 aa) fasta scores: E(): 5.3e-12, 60.24% id in 83 aa'	hypothetical protein	1682925	291	yes	reverse
BPSL1448	ansB	'Similar to Escherichia coli L-asparaginase II precursor AnsB or b2957 SWALL:ASG2_ECOLI (SWALL:P00805) (348 aa) fasta scores: E(): 3.5e-47, 47% id in 334 aa, and to Ralstonia solanacearum probable L-asparaginase II precursor signal peptide protein rsc1306 or rs02828 SWALL:Q8XZT9 (EMBL:AL646063) (367 aa) fasta scores: E(): 3.1e-56, 54.7% id in 351 aa'	L-asparaginase II	1683713	1044	yes	forward
BPSL1449		'Similar to Ralstonia solanacearum hypothetical protein rsc2148 or rs01455 SWALL:Q8XXG6 (EMBL:AL646068) (160 aa) fasta scores: E(): 5e-19, 46.25% id in 160 aa, and to Escherichia coli unknown protein from 2D-PAGE YgaU or b2665 SWALL:UP04_ECOLI (SWALL:P39169) (148 aa) fasta scores: E(): 1.1e-12, 37.73% id in 159 aa'	LysM domain/BON superfamily protein	1684932	471	yes	reverse
BPSL1450	glxR	'Similar to Escherichia coli 2-hydroxy-3-oxopropionate reductase GlxR or GlxB1 or b0509 SWALL:GLXR_ECOLI (SWALL:P77161) (292 aa) fasta scores: E(): 8.7e-65, 62.23% id in 286 aa, and to Rhizobium loti probable oxidoreductase mlr0254 SWALL:Q98N82 (EMBL:AP002994) (305 aa) fasta scores: E(): 8.4e-70, 65.3% id in 294 aa'	2-hydroxy-3-oxopropionate reductase	1686161	906	yes	reverse
BPSL1451	hyi	'Similar to Escherichia coli hydroxypyruvate isomerase Hyi or Gip or b0508 SWALL:HYI_ECOLI (SWALL:P30147) (258 aa) fasta scores: E(): 1.5e-54, 56.29% id in 254 aa, and to Ralstonia solanacearum probable hydroxypyruvate isomerase rsc3282 or rs02511 SWALL:Q8XUA9 (EMBL:AL646074) (260 aa) fasta scores: E(): 1.6e-69, 66.66% id in 261 aa'	hydroxypyruvate isomerase	1687164	789	yes	reverse
BPSL1452	gcl	catalyzes the formation of 2-hydroxy-3-oxopropanoate (tartronate semialdehyde) from two molecules of glyoxylate	glyoxylate carboligase	1688069	1776	yes	reverse
BPSL1453		'Similar to Ralstonia solanacearum probable transcription regulator protein rsc3280 or rs02509 SWALL:Q8XUB1 (EMBL:AL646074) (303 aa) fasta scores: E(): 1.9e-88, 69.96% id in 303 aa, and to Brucella melitensis transcriptional regulatory protein, LysR family bmeii1065 SWALL:Q8YB36 (EMBL:AE009739) (325 aa) fasta scores: E(): 8.3e-40, 40.39% id in 302 aa'	LysR family transcriptional regulator	1690007	912	yes	forward
BPSL1454		'Low similarity to Ralstonia solanacearum cytochrome C oxidase polypeptide II oxidoreductase rsp1653 or rs02212 SWALL:Q8XPI7 (EMBL:AL646086) (125 aa) fasta scores: E(): 3e-19, 58.47% id in 118 aa, and to Thermus thermophilus cytochrome C oxidase polypeptide II CbaB or CtaC SWALL:COX2_THETH (SWALL:P98052) (168 aa) fasta scores: E(): 0.00023, 30.23% id in 86 aa'	cytochrome c oxidase	1691057	426	yes	reverse
BPSL1455		'Similar to Ralstonia solanacearum hypothetical protein rsp1652 or rs02211 SWALL:Q8XPI8 (EMBL:AL646086) (309 aa) fasta scores: E(): 1.5e-79, 69.9% id in 299 aa, and to Agrobacterium tumefaciens hypothetical protein atu2243 or agr_c_4081 SWALL:Q8UD84 (EMBL:AE009174) (291 aa) fasta scores: E(): 2.6e-08, 30.14% id in 209 aa'	hypothetical protein	1691493	921	yes	reverse
BPSL1458	rpsF	'binds cooperatively with S18 to the S15-16S complex, allowing platform assembly to continue with S11 and S21'	30S ribosomal protein S6	1694742	375	yes	forward
BPSL1459		'Low similarity to Escherichia coli primosomal replication protein N PriB or b4201 SWALL:PRIB_ECOLI (SWALL:P07013) (103 aa) fasta scores: E(): 0.0042, 30.3% id in 99 aa and similar to Ralstonia solanacearum hypothetical protein rsc1308 or rs02830 SWALL:Q8XZT7 (EMBL:AL646063) (108 aa) fasta scores: E(): 5.2e-13, 46.46% id in 99 aa'	primosomal replication protein	1695153	300	yes	forward
BPSL1460	rpsR	binds as a heterodimer with protein S6 to the central domain of the 16S rRNA; helps stabilize the platform of the 30S subunit	30S ribosomal protein S18	1695455	276	yes	forward
BPSL1461	rplI	in Escherichia coli this protein is wrapped around the base of the L1 stalk	50S ribosomal protein L9	1695758	453	yes	forward
BPSL1462	dnaB	unwinds double stranded DNA	replicative DNA helicase	1696354	1383	yes	forward
BPSL1463		'Similar to Rhizobium meliloti Pit accessory protein r00187 or smc02862 SWALL:PITX_RHIME (SWALL:O30498) (214 aa) fasta scores: E(): 1.8e-15, 30.95% id in 210 aa, and to Ralstonia solanacearum hypothetical protein rsc1312 rsc1312 or rs02834 SWALL:Q8XZT3 (EMBL:AL646063) (208 aa) fasta scores: E(): 2.5e-45, 67.3% id in 208 aa'	hypothetical protein	1697875	627	yes	forward
BPSL1464		'Similar to Ralstonia solanacearum probable low-affinity phosphate transporter lipoprotein transmembrane rsc1313 or rs02835 SWALL:Q8XZT2 (EMBL:AL646063) (336 aa) fasta scores: E(): 2.5e-104, 80.95% id in 336 aa, and to Rhizobium meliloti probable low-affinity inorganic phosphate transporter Pit or r00186 or smc02861 SWALL:PIT_RHIME (SWALL:O30499) (334 aa) fasta scores: E(): 6.9e-75, 63.55% id in …	integral membrane transport protein	1698512	1011	yes	forward
BPSL1466		'Similar to Xanthomonas campestris hypothetical protein Xcc1737 xcc1737 SWALL:AAM41028 (EMBL:AE012275) (469 aa) fasta scores: E(): 8.8e-105, 61.4% id in 469 aa, and to Clostridium perfringens probable phosphate starvation inducible protein cpe1665 SWALL:Q8XJT8 (EMBL:AP003191) (459 aa) fasta scores: E(): 6.8e-39, 35.23% id in 474 aa, and C-terminal region similar to Escherichia coli, and Escherich…	hypothetical protein	1701211	1392	yes	reverse
BPSL1467		'Similar to Escherichia coli, and Escherichia coli O157:H7 bacterioferritin comigratory protein Bcp or b2480 or z3739 or ecs3342 SWALL:BCP_ECOLI (SWALL:P23480) (156 aa) fasta scores: E(): 2.1e-16, 39.28% id in 140 aa, and to Ralstonia solanacearum probable bacterioferritin comigratory oxidoreductase rsc1317 or rs02839 SWALL:Q8XZS8 (EMBL:AL646063) (154 aa) fasta scores: E(): 5e-41, 68.83% id in 15…	bacterioferritin comigratory protein	1703336	462	yes	reverse
BPSL1468		'Similar to Ralstonia solanacearum hypothetical protein rsc1318 or rs02840 SWALL:Q8XZS7 (EMBL:AL646063) (297 aa) fasta scores: E(): 3.5e-91, 73.4% id in 297 aa, and to Yersinia pestis, and Yersinia pseudotuberculosis hypothetical protein ypo2419 SWALL:Q93PD7 (EMBL:AJ414152) (301 aa) fasta scores: E(): 7.3e-33, 34.89% id in 298 aa'	hypothetical protein	1703887	897	yes	reverse
BPSL1471		'Similar to Salmonella typhimurium polymixin resistance protein PmrF or stm2298 SWALL:O52324 (EMBL:AF036677) (327 aa) fasta scores: E(): 5.8e-55, 51.63% id in 306 aa, and to Bacteriophage Sfx bactoprenol glucosyl transferase GtrB SWALL:GTRB_BPSFX (SWALL:Q9T1D6) (305 aa) fasta scores: E(): 2e-26, 31.14% id in 305 aa'	polymixin resistance glucosyl transferase	1706794	1008	yes	reverse
BPSL1472		'Similar to Escherichia coli lipopolysaccharide biosynthesis protein RffA or WecE or b3791 SWALL:RFFA_ECOLI (SWALL:P27833) (376 aa) fasta scores: E(): 4e-31, 35.09% id in 379 aa, and to Ralstonia solanacearum aminotransferase rsc1322 or rs02844 SWALL:Q8XZS3 (EMBL:AL646063) (386 aa) fasta scores: E(): 2.2e-102, 67.01% id in 385 aa'	LPS biosynthesis-like protein	1707808	1152	yes	reverse
BPSL1473		'Similar to Ralstonia solanacearum small multidrug resistance transmembrane protein rsc1323 or rs02845 SWALL:Q8XZS2 (EMBL:AL646063) (123 aa) fasta scores: E(): 4.6e-35, 79.67% id in 123 aa, and to Brucella melitensis transporter DME family bmeii0439 SWALL:Q8YCT9 (EMBL:AE009680) (159 aa) fasta scores: E(): 2e-10, 40% id in 115 aa'	hypothetical protein	1709086	372	yes	reverse
BPSL1474		'Similar to Ralstonia solanacearum probable transmembrane protein rsc1324 or rs02846 SWALL:Q8XZS1 (EMBL:AL646063) (556 aa) fasta scores: E(): 2e-106, 49.64% id in 564 aa, and to Escherichia coli hypothetical protein YfbI or b2257 SWALL:YFBI_ECOLI (SWALL:P76473) (550 aa) fasta scores: E(): 2.8e-28, 24.15% id in 563 aa'	hypothetical protein	1709478	1707	yes	reverse
BPSL1475		'Similar to Ralstonia solanacearum hypothetical protein rsc1325 or rs02847 SWALL:Q8XZS0 (EMBL:AL646063) (126 aa) fasta scores: E(): 1.7e-32, 73.59% id in 125 aa, and to Xanthomonas campestris hypothetical protein xcc1710 SWALL:AAM41004 (EMBL:AE012272) (124 aa) fasta scores: E(): 5.3e-10, 35.29% id in 119 aa'	hypothetical protein	1711353	375	yes	reverse
BPSL1476		'broad specificity; family IV; in Corynebacterium glutamicum this protein can use glutamate, 2-aminobutyrate, and aspartate as amino donors and pyruvate as the acceptor'	aminotransferase	1712066	1239	yes	forward
BPSL1477	hom	catalyzes the formation of L-aspartate 4-semialdehyde from L-homoserine	homoserine dehydrogenase	1713349	1329	yes	forward
BPSL1478	thrC	catalyzes the formation of L-threonine from O-phospho-L-homoserine	threonine synthase	1714685	1452	yes	forward
BPSL1480	moaD	'Similar to Escherichia coli molybdopterin converting factor subunit 1 MoaD or ChlA4 or ChlM or b0784 SWALL:MOAD_ECOLI (SWALL:P30748) (81 aa) fasta scores: E(): 1.1e-05, 40.96% id in 83 aa, and to Ralstonia solanacearum probable molybdopterin converting factor rsc1331 or rs02853 SWALL:Q8XZR4 (EMBL:AL646064) (87 aa) fasta scores: E(): 7.8e-20, 65.88% id in 85 aa'	molybdopterin converting factor subunit 1	1718248	258	yes	forward
BPSL1481	moaE	'Similar to Escherichia coli molybdopterin converting factor subunit 2 MoaE or ChlA5 or b0785 SWALL:MOAE_ECOLI (SWALL:P30749) (149 aa) fasta scores: E(): 3.2e-28, 52.74% id in 146 aa, and to Alcaligenes eutrophus molybdopterin synthase large subunit MoaE SWALL:Q8VM98 (EMBL:AJ279073) (172 aa) fasta scores: E(): 7.3e-41, 66.88% id in 154 aa'	molybdopterin converting factor subunit 2	1718516	489	yes	forward
BPSL1482		'Similar to Brucella melitensis SEC-independent protein translocase bmeii0398 SWALL:Q8YCY0 (EMBL:AE009677) (141 aa) fasta scores: E(): 5.1e-13, 37.95% id in 137 aa, and to Agrobacterium tumefaciens hypothetical protein atu0250 or agr_c_428 SWALL:Q8UIP3 (EMBL:AE008997) (157 aa) fasta scores: E(): 1.4e-11, 42.34% id in 111 aa. Note: this CDS is longer in its C-terminal region than most of its datab…	hypothetical protein	1719332	543	yes	reverse
BPSL1483		'Similar to Escherichia coli, Escherichia coli O157:H7, and Shigella flexneri hypothetical protein YjeB or b4178 or z5785 or ecs5154 SWALL:YJEB_ECOLI (SWALL:P21498) (141 aa) fasta scores: E(): 7.2e-18, 38.62% id in 145 aa, and to Ralstonia solanacearum hypothetical protein rsc3397 or rs01705 SWALL:Q8XTZ8 (EMBL:AL646075) (172 aa) fasta scores: E(): 2.9e-24, 47.61% id in 168 aa'	DNA-binding protein	1720058	498	yes	forward
BPSL1484	clpB	'Similar to Escherichia coli, and Escherichia coli O157:H7 ClpB protein or HtpM or b2592 or z3886 or ecs3455 SWALL:CLPB_ECOLI (SWALL:P03815) (857 aa) fasta scores: E(): 2e-185, 66.04% id in 860 aa, and to Ralstonia solanacearum probable ATP-dependent protease rsc1335 or rs02857 SWALL:Q8XZR0 (EMBL:AL646064) (862 aa) fasta scores: E(): 0, 80.2% id in 864 aa. Note: Also similar to BPSL0899 (773 aa) …	ClpB heat-shock protein	1720726	2631	yes	forward
BPSL1485		'Similar to Escherichia coli hypothetical protein YidB or b3698 SWALL:YIDB_ECOLI (SWALL:P09996) (132 aa) fasta scores: E(): 1.1e-09, 37.39% id in 115 aa, and to Rhizobium loti hypothetical protein mlr4715 SWALL:Q98DG3 (EMBL:AP003004) (165 aa) fasta scores: E(): 1.9e-08, 33.85% id in 127 aa'	hypothetical protein	1723605	423	yes	reverse
BPSL1486		'Only central part similar to Ralstonia solanacearum COMEA-related signal peptide protein rsc0916 or rs04499 SWALL:Q8Y0X7 (EMBL:AL646061) (105 aa) fasta scores: E(): 1.5e-06, 51.92% id in 104 aa. Note: C-terminal region presents two regions of high hidrophilicity, high content in alanine amino acid residues, high G+C content and no databsse matches'	hypothetical protein	1724106	696	yes	reverse
BPSL1487		'Similar to Clostridium acetobutylicum transcriptional regulator, MerR family cac3507 SWALL:Q97DH0 (EMBL:AE007847) (126 aa) fasta scores: E(): 8.7e-14, 41.96% id in 112 aa, and to Streptomyces coelicolor MerR-family transcriptional regulator sco2875 or sce6.12 SWALL:Q9KZS6 (EMBL:AL353832) (135 aa) fasta scores: E(): 2.3e-11, 41.88% id in 117 aa. Note: this CDS is longer in its C-terminal region t…	MerR family transcriptional regulator	1725070	495	yes	forward
BPSL1490		'Similar to Ralstonia solanacearum probable inner membrane transmembrane protein rsc1181 or rs05713 SWALL:Q8Y063 (EMBL:AL646063) (598 aa) fasta scores: E(): 5e-135, 52.92% id in 582 aa, and to Neisseria meningitidis inner membrane protein nma0497 SWALL:Q9JW86 (EMBL:AL162753) (558 aa) fasta scores: E(): 2.1e-23, 26.95% id in 575 aa'	hypothetical protein	1727665	1839	yes	reverse
BPSL1491	rpmE2	'RpmE2; there appears to be two types of ribosomal proteins L31 in bacterial genomes; some contain a CxxC motif while others do not; Bacillus subtilis has both types; the proteins in this cluster do not have the CXXC motif; RpmE is found in exponentially growing Bacilli while YtiA was found after exponential growth; expression of ytiA is controlled by a zinc-specific transcriptional repressor; Rp…	50S ribosomal protein L31 type B	1729637	264	yes	reverse
BPSL1492		'Similar to Ralstonia solanacearum hypothetical protein rsc1184 or rs05716 SWALL:Q8Y060 (EMBL:AL646063) (288 aa) fasta scores: E(): 4.8e-57, 53.52% id in 284 aa, and to Escherichia coli hypothetical protein YeeI or b1976 SWALL:YEEI_ECOLI (SWALL:P76346) (265 aa) fasta scores: E(): 1.5e-16, 33.88% id in 242 aa'	hypothetical protein	1730115	846	yes	reverse
BPSL1493		'Similar to Ralstonia solanacearum multidrug resistance-like transmembrane protein rsc1473 or rs03834 SWALL:Q8XZC8 (EMBL:AL646064) (517 aa) fasta scores: E(): 2.3e-40, 31.05% id in 512 aa, and to Xanthomonas campestris multidrug resistance membrane translocase xcc1400 SWALL:AAM40698 (EMBL:AE012239) (526 aa) fasta scores: E(): 3.5e-24, 24.95% id in 521 aa'	hypothetical protein	1731003	1557	yes	reverse
BPSL1494		'Similar to Deinococcus radiodurans transcriptional regulator, MerR family dr2306 SWALL:Q9RS21 (EMBL:AE002062) (155 aa) fasta scores: E(): 7.3e-21, 50% id in 144 aa, and to the N-terminal region of Streptomyces coelicolor MerR-family transcriptional regulator sco7698 or sc1a4.06C SWALL:Q9EX58 (EMBL:AL450433) (380 aa) fasta scores: E(): 4.3e-06, 37.33% id in 150 aa'	MerR family transcriptional regulator	1732556	501	yes	reverse
BPSL1495	rho	An RNA-DNA helicase that actively releases nascent mRNAs from paused transcription complexes	transcription termination factor Rho	1733193	1263	yes	reverse
BPSL1496			hypothetical protein	1734519	126	yes	reverse
BPSL1497	trxA	'Similar to Escherichia coli, Salmonella typhimurium, and Salmonella typhi thioredoxin 1 TrxA or TsnC or FipA or b3781 or stm3915 or sty3639 SWALL:THIO_ECOLI (SWALL:P00274) (108 aa) fasta scores: E(): 1.2e-26, 64.48% id in 107 aa, and to Ralstonia solanacearum probable thioredoxin 1 rsc1188 or rs05720 SWALL:Q8Y056 (EMBL:AL646063) (108 aa) fasta scores: E(): 3.2e-37, 88.88% id in 108 aa'	thioredoxin 1	1734651	327	yes	reverse
BPSL1499		'Similar to Ralstonia solanacearum hypothetical protein rsc1192 or rs05724 SWALL:YB92_RALSO (SWALL:Q8Y052) (115 aa) fasta scores: E(): 5.6e-29, 79.13% id in 115 aa, and to Escherichia coli, Escherichia coli O157:H7, Salmonella typhimurium, and Salmonella typhi hypothetical protein YbaB or b0471 or z0588 or ecs0524 or stm0485 or sty0529 SWALL:YBAB_ECOLI (SWALL:P17577) (109 aa) fasta scores: E(): 9…	hypothetical protein	1738218	327	yes	forward
BPSL1500	recR	'involved in a recombinational process of DNA repair, independent of the recBC complex'	recombination protein RecR	1738570	609	yes	forward
BPSL1501		'Similar to Pseudomonas aeruginosa hypothetical protein pa3733 SWALL:Q9HXQ9 (EMBL:AE004792) (409 aa) fasta scores: E(): 4.9e-99, 65.92% id in 402 aa, to Caulobacter crescentus hypothetical protein cc3562 SWALL:Q9A2J9 (EMBL:AE006014) (433 aa) fasta scores: E(): 6.6e-76, 52.67% id in 393 aa, and to Escherichia coli crotonobetainyl-CoA:carnitine CoA-transferase CaiB or b0038 SWALL:CAIB_ECOLI (SWALL:…	transferase	1739248	1206	yes	forward
BPSL1502	surE	catalyzes the conversion of a phosphate monoester to an alcohol and a phosphate	5'-nucleotidase SurE	1740558	762	yes	forward
BPSL1503		'Similar to full length of Ralstonia solanacearum hypothetical protein rsc1205 or rs02685 SWALL:Q8Y039 (EMBL:AL646063) (321 aa) fasta scores: E(): 3.5e-30, 54.03% id in 335 aa, and C-terminal region similar to Escherichia coli, and Escherichia coli O157:H7 protein-L-isoaspartate O-methyltransferase Pcm or b2743 or z4051 or ecs3597 SWALL:PIMT_ECOLI (SWALL:P24206) (207 aa) fasta scores: E(): 4.3e-2…	L-isoaspartate O-methyltransferase	1741316	969	yes	forward
BPSL1504		'Similar to full length of Rhodocyclus gelatinosus NlpD protein SWALL:Q9JP90 (EMBL:AB034704) (314 aa) fasta scores: E(): 5.3e-38, 51.91% id in 314 aa, and to C-terminal region of Escherichia coli lipoprotein NlpD precursor or b2742 SWALL:NLPD_ECOLI (SWALL:P33648) (379 aa) fasta scores: E(): 1.3e-18, 42.57% id in 256 aa'	peptidase	1742290	897	yes	forward
BPSL1505	rpoS	sigma factors are initiation factors that promote the attachment of RNA polymerase to specific initiation sites and are then released; this sigma factor controls a regulon of genes required for protection against external stresses	RNA polymerase sigma factor RpoS	1743198	1080	yes	forward
BPSL1506		'Similar to Neisseria meningitidis hypothetical protein nma1628 SWALL:Q9JTU6 (EMBL:AL162756) (264 aa) fasta scores: E(): 6.1e-65, 61.21% id in 263 aa, and to Campylobacter jejuni hypothetical protein cj1132C SWALL:Q9PNG2 (EMBL:AL139077) (264 aa) fasta scores: E(): 1.3e-26, 35.56% id in 239 aa'	hypothetical protein	1744285	777	yes	forward
BPSL1507		'Similar to Ralstonia solanacearum hypothetical protein rsc1208 or rs02691 SWALL:Q8Y036 (EMBL:AL646063) (289 aa) fasta scores: E(): 2.4e-46, 50% id in 290 aa, and to Rhizobium loti hypothetical protein mll3063 SWALL:Q98H23 (EMBL:AP003001) (302 aa) fasta scores: E(): 2e-11, 30% id in 300 aa'	hypothetical protein	1745235	861	yes	reverse
BPSL1508	rumA	in Escherichia coli this enzyme catalyzes the SAM-dependent methylation of U1939 in the 23S ribomal RNA; binds an iron-sulfur cluster [4Fe-4S]	23S rRNA (uracil(1939)-C(5))-methyltransferase RlmD	1746173	1398	yes	forward
BPSL1509		'Similar to Ralstonia solanacearum hypothetical transmembrane protein rsc1210 or rs02699 SWALL:Q8Y034 (EMBL:AL646063) (233 aa) fasta scores: E(): 1.1e-60, 74% id in 227 aa, and to Escherichia coli hypothetical protein YccA or b0970 SWALL:YCCA_ECOLI (SWALL:P06967) (219 aa) fasta scores: E(): 9.2e-22, 37.68% id in 207 aa'	hypothetical protein	1747644	714	yes	reverse
BPSL1510	ndk	catalyzes the formation of nucleoside triphosphate from ATP and nucleoside diphosphate	nucleoside diphosphate kinase	1748591	426	yes	forward
BPSL1511		'Similar to Ralstonia solanacearum hypothetical protein rsc1212 or rs02704 SWALL:Q8Y032 (EMBL:AL646063) (383 aa) fasta scores: E(): 2.6e-120, 80.96% id in 373 aa, and to Escherichia coli hypothetical protein YfgB or b2517 SWALL:YFGB_ECOLI (SWALL:P36979) (384 aa) fasta scores: E(): 1e-73, 53.33% id in 375 aa'	23S rRNA (adenine(2503)-C(2))-methyltransferase RlmN	1749058	1137	yes	forward
BPSL1513	ispG	'catalyzes the conversion of 2C-methyl-D-erythritol 2,4-cyclodiphosphate into 4-hydroxy-3-methyl-2-en-1-yl diphosphate; involved in isoprenoid synthesis'	4-hydroxy-3-methylbut-2-en-1-yl diphosphate synthase (flavodoxin)	1751568	1251	yes	forward
BPSL1514	hisS	'catalyzes a two-step reaction, first charging a histidine molecule by linking its carboxyl group to the alpha-phosphate of ATP, followed by transfer of the aminoacyl-adenylate to its tRNA; class II aminoacyl-tRNA synthetase; forms homodimers; some organisms have a paralogous gene, hisZ, that is similar to hisS and produces a protein that performs the first step in histidine biosynthesis along wi…	histidyl-tRNA synthetase	1752837	1341	yes	forward
BPSL1515		'Similar to Ralstonia solanacearum hypothetical transmembrane protein rsc1217 or rs02712 SWALL:Q8Y028 (EMBL:AL646063) (211 aa) fasta scores: E(): 2e-49, 67.61% id in 210 aa, and to Neisseria gonorrhoeae hypothetical 23.1 kDa protein in engA 5'region SWALL:YENG_NEIGO (SWALL:O87406) (209 aa) fasta scores: E(): 2.4e-13, 31.92% id in 213 aa'	hypothetical protein	1754230	630	yes	forward
BPSL1516		'Similar to Ralstonia solanacearum probable lipoprotein transmembrane rsc1218 or rs02713 SWALL:Q8Y027 (EMBL:AL646063) (388 aa) fasta scores: E(): 1.5e-67, 48.78% id in 369 aa, and to Escherichia coli hypothetical protein YfgL or b2512 SWALL:YFGL_ECOLI (SWALL:P77774) (392 aa) fasta scores: E(): 7.5e-25, 31.41% id in 382 aa'	hypothetical protein	1754904	1146	yes	forward
BPSL1517	engA	EngA; essential Neisserial GTPase; synchronizes cellular events by interacting with multiple targets with tandem G-domains; overexpression in Escherichia coli suppresses rrmJ mutation; structural analysis of the Thermotoga maritima ortholog shows different nucleotide binding affinities in the two binding domains	GTP-binding protein EngA	1756325	1338	yes	forward
BPSL1518	hfq	Stimulates the elongation of poly(A) tails	RNA-binding protein Hfq	1757797	240	yes	forward
BPSL1519	hflX	'Similar to Escherichia coli GTP-binding protein HflX or b4173 SWALL:HFLX_ECOLI (SWALL:P25519) (426 aa) fasta scores: E(): 1.1e-64, 56.06% id in 371 aa, and to Ralstonia solanacearum hypothetical protein rsc1221 or rs02723 SWALL:Q8Y024 (EMBL:AL646063) (417 aa) fasta scores: E(): 9.4e-83, 67.97% id in 356 aa, and to'	GTP-binding protein	1758093	1179	yes	forward
BPSL1521		'Similar to Escherichia coli, and Escherichia coli O157:H7 HflC protein or HflA or b4175 or z5782 or ecs5151 SWALL:HFLC_ECOLI (SWALL:P25661) (334 aa) fasta scores: E(): 3.3e-16, 35.45% id in 330 aa, and to Ralstonia solanacearum serine protease transmembrane protein rsc1223 or rs02730 SWALL:Q8Y022 (EMBL:AL646063) (304 aa) fasta scores: E(): 5.7e-38, 44.07% id in 304 aa'	hypothetical protein	1760683	900	yes	forward
BPSL1522		'Similar to Ralstonia solanacearum hypothetical transmembrane protein rsc1224 or rs02731 SWALL:Q8Y021 (EMBL:AL646063) (66 aa) fasta scores: E(): 4.7e-06, 44.64% id in 56 aa, and to Yersinia pestis membrane protein ypo0377 SWALL:Q8ZIV8 (EMBL:AJ414142) (66 aa) fasta scores: E(): 0.003, 33.33% id in 60 aa'	hypothetical protein	1761607	192	yes	forward
BPSL1523	hisZ	May allow the feedback regulation of ATP phosphoribosyltransferase activity by histidine	ATP phosphoribosyltransferase	1761910	1149	yes	forward
BPSL1524	purA	'catalyzes the formation of N6-(1,2,-dicarboxyethyl)-AMP from L-aspartate, inosine monophosphate and GTP in AMP biosynthesis'	adenylosuccinate synthetase	1763183	1347	yes	forward
BPSL1525		'Similar to Ralstonia solanacearum nucleotide phosphoribosyltransferase rsc1227 or rs02734 SWALL:Q8Y018 (EMBL:AL646063) (193 aa) fasta scores: E(): 4.9e-62, 82.77% id in 180 aa, and to Haemophilus influenzae xanthine-guanine phosphoribosyltransferase (GptA or XgpRT-A or hi0674) and (gptb or xgprt-b or hi0692) SWALL:XGPT_HAEIN (SWALL:P43859) (155 aa) fasta scores: E(): 0.0031, 31.41% id in 156 aa'	nucleotide phosphoribosyltransferase	1764566	564	yes	forward
BPSL1526	kup	'Similar to Escherichia coli kup system potassium uptake protein Kup or TrkD or b3747 SWALL:KUP_ECOLI (SWALL:P30016) (622 aa) fasta scores: E(): 4.9e-119, 49.67% id in 624 aa, and to Ralstonia solanacearum probable potassium uptake transmembrane protein rsc1621 or rs03984 SWALL:Q8XYY5 (EMBL:AL646065) (633 aa) fasta scores: E(): 1.8e-167, 68.26% id in 624 aa'	kup system potassium uptake protein	1765421	1893	yes	forward
BPSL1527	tex	'Similar to Bordetella pertussis Tex protein SWALL:TEX_BORPE (SWALL:Q45388) (791 aa) fasta scores: E(): 1.2e-179, 64.38% id in 775 aa, and to Ralstonia solanacearum transcription accessory protein rsc1623 or rs03986 SWALL:Q8XYY3 (EMBL:AL646065) (779 aa) fasta scores: E(): 0, 78.16% id in 783 aa'	transcription accessory protein	1767549	2325	yes	reverse
BPSL1528		'Similar to Ralstonia solanacearum hypothetical protein RSC1624or RS03987 SWALL:Q8XYY2 (EMBL:AL646065) (253 aa) fasta scores: E(): 9.7e-23, 43.29% id in 231 aa'	hypothetical protein	1770013	750	yes	forward
BPSL1529		'Similar to Ralstonia solanacearum hypothetical protein rsc1625 or rs03988 SWALL:Q8XYY1 (EMBL:AL646065) (67 aa) fasta scores: E(): 0.0064, 46.29% id in 54 aa, and to Xanthomonas axonopodis hypothetical protein xac4268 SWALL:AAM39103 (EMBL:AE012079) (72 aa) fasta scores: E(): 0.026, 36.98% id in 73 aa'	hypothetical protein	1770871	216	yes	forward
BPSL1530		'Similar to Ralstonia solanacearum probable ATP-dependent DNA helicase-related protein rsc1626 or rs03989 SWALL:Q8XYY0 (EMBL:AL646065) (713 aa) fasta scores: E(): 1.2e-174, 71.71% id in 640 aa, and to Escherichia coli probable ATP-dependent helicase YoaA or b1808 SWALL:YOAA_ECOLI (SWALL:P76257) (636 aa) fasta scores: E(): 1.4e-41, 45.26% id in 623 aa'	ATP-dependent DNA helicase-like protein	1771347	2061	yes	forward
BPSL1531		'Similar to Neisseria meningitidis competence lipoprotein coml precursor ComL or nma0907 SWALL:COML_NEIMA (SWALL:Q9JVB7) (267 aa) fasta scores: E(): 5e-41, 44.35% id in 257 aa, and to Escherichia coli, and Escherichia coli O157:H7 hypothetical lipoprotein precursor YfiO or b2595 or z3889 or ecs3458 SWALL:YFIO_ECOLI (SWALL:P77146) (245 aa) fasta scores: E(): 1.7e-27, 36.13% id in 238 aa'	lipoprotein	1773583	825	yes	reverse
BPSL1532		'Similar to Escherichia coli ribosomal large subunit pseudouridine synthase D RluD SWALL:RLUD_ECOLI (SWALL:P33643) (325 aa) fasta scores: E(): 1.1e-46, 48.57% id in 315 aa, and to Ralstonia solanacearum ribosomal large subunit pseudouridine synthase D RluD SWALL:RLUD_RALSO (SWALL:Q8XYX8) (358 aa) fasta scores: E(): 1.7e-76, 63.2% id in 356 aa. CDS is extended at the N-terminus in comparison to or…	ribosomal large subunit pseudouridine synthase D	1774461	1188	yes	forward
BPSL1533		'Similar to Escherichia coli hypothetical protein YfiH or b2593 SWALL:YFIH_ECOLI (SWALL:P33644) (243 aa) fasta scores: E(): 9.1e-23, 50.74% id in 270 aa, and to Ralstonia solanacearum hypothetical protein rsc1629 or rs03992 SWALL:Q8XYX7 (EMBL:AL646065) (267 aa) fasta scores: E(): 5.1e-43, 59.55% id in 272 aa'	hypothetical protein	1775661	831	yes	forward
BPSL1535	phbA	'Catalyzes the synthesis of acetoacetyl coenzyme A from two molecules of acetyl coenzyme A. It can also act as a thiolase, catalyzing the reverse reaction and generating two-carbon units from the four-carbon product of fatty acid oxidation; in Rhizobia and Ralstonia is involved in PHB biosynthesis'	acetyl-CoA acetyltransferase	1778910	1182	yes	forward
BPSL1536	phbB	catalyzes the formation of 3-hydroxybutyryl-CoA from acetoacetyl-CoA in polyhydroxyalkanoate synthesis	acetyacetyl-CoA reductase	1780217	741	yes	forward
BPSL1537		'Similar to Burkholderia sp. DSMZ 9242 hypothetical 21.8 kDa protein SWALL:Q9RB79 (EMBL:AF153086) (188 aa) fasta scores: E(): 1e-61, 92.1% id in 190 aa, and to Thiocystis violacea hypothetical protein in phbA 5'region SWALL:YPH4_THIVI (SWALL:P45368) (138 aa) fasta scores: E(): 1.1e-19, 54.54% id in 132 aa'	hypothetical protein	1781094	573	yes	forward
BPSL1539		'Similar to Klebsiella pneumoniae fructokinase ScrK SWALL:SCRK_KLEPN (SWALL:P26420) (307 aa) fasta scores: E(): 4.2e-19, 31.49% id in 308 aa, and to Pseudomonas putida fructokinase-like protein ORF5 SWALL:BAB96556 (EMBL:AB085816) (307 aa) fasta scores: E(): 5.3e-90, 78.07% id in 301 aa'	fructokinase-like protein	1783646	927	yes	forward
BPSL1540		catalyzes the formation of beta-ketovaleryl-CoA from acetyl-CoA and propionyl-CoA	beta-ketothiolase	1784668	1185	yes	forward
BPSL1541		'Very low similarity to Ralstonia solanacearum signal peptide protein rsc1638 or rs04012 SWALL:Q8XYW8 (EMBL:AL646065) (245 aa) fasta scores: E(): 8.1e-06, 35.18% id in 162 aa'	hypothetical protein	1785869	582	yes	forward
BPSL1542		catalyzes the formation of L-homocysteine from cystathionine	cystathionine beta-lyase	1786751	1185	yes	forward
BPSL1543		'Similar to Escherichia coli, and Escherichia coli O157:H7 phosphoserine phosphatase SerB or b4388 or z5989 or ecs5346 SWALL:SERB_ECOLI (SWALL:P06862) (322 aa) fasta scores: E(): 1.6e-26, 41.72% id in 266 aa, and to Neisseria meningitidis phosphoserine phosphatase nma1179 SWALL:Q9JUR1 (EMBL:AL162755) (277 aa) fasta scores: E(): 2.1e-35, 47.6% id in 250 aa'	phosphoserine phosphatase	1788199	846	yes	reverse
BPSL1544			hypothetical protein	1789901	546	yes	forward
BPSL1545		'Similar to Escherichia coli hypothetical protein YbbM or b0491 SWALL:YBBM_ECOLI (SWALL:P77307) (259 aa) fasta scores: E(): 1.3e-20, 28.3% id in 265 aa, and to Ralstonia solanacearum probable transmembrane protein rsc0748 or rs05105 SWALL:Q8Y1E2 (EMBL:AL646060) (272 aa) fasta scores: E(): 2.6e-63, 68.32% id in 262 aa'	ABC transporter permease	1791211	819	yes	reverse
BPSL1546		'Similar to Ralstonia solanacearum probable ATP-binding ABC transporter protein rsc0749 or rs05104 SWALL:Q8Y1E1 (EMBL:AL646060) (230 aa) fasta scores: E(): 4.1e-34, 54.5% id in 222 aa, and to Salmonella typhi ABC transporter ATP-binding protein sty0548 SWALL:Q8Z8S1 (EMBL:AL627267) (225 aa) fasta scores: E(): 2.5e-11, 33.04% id in 227 aa'	ABC transporter ATP-binding protein	1792026	696	yes	reverse
BPSL1548		'Similar to Escherichia coli, and Escherichia coli O157:H7 hypothetical ABC transporter ATP-binding protein YbiT or b0820 or z1042 or ecs0897 SWALL:YBIT_ECOLI (SWALL:P75790) (530 aa) fasta scores: E(): 4.7e-115, 66.66% id in 531 aa, and to Salmonella typhi ABC transporter ATP-binding protein sty0879 SWALL:Q8Z870 (EMBL:AL627268) (531 aa) fasta scores: E(): 3.7e-115, 67.04% id in 531 aa'	ABC-F family ATPase	1795788	1593	yes	forward
BPSL1549			hypothetical protein	1797527	636	yes	reverse
BPSL1550		'Similar to Bacillus subtilis betaine aldehyde dehydrogenase GbsA SWALL:DHAB_BACSU (SWALL:P71016) (490 aa) fasta scores: E(): 1.9e-59, 40.33% id in 476 aa, and to Ralstonia solanacearum betaine aldehyde dehydrogenase rsc1456 or rs03851 SWALL:Q8XZE5 (EMBL:AL646064) (478 aa) fasta scores: E(): 1.1e-127, 71.3% id in 474 aa'	betaine aldehyde dehydrogenase	1798478	1437	yes	forward
BPSL1551		'Similar to Ralstonia solanacearum hypothetical protein rsc0114 or rs00984 SWALL:Q8Y367 (EMBL:AL646057) (402 aa) fasta scores: E(): 8.7e-90, 63.54% id in 384 aa, and to Fusobacterium nucleatum 2-nitropropane dioxygenase fn0664 SWALL:Q8RFM8 (EMBL:AE010577) (382 aa) fasta scores: E(): 3e-31, 37.22% id in 368 aa'	2-nitropropane dioxygenase	1800113	1191	yes	forward
BPSL1552		'Similar to Escherichia coli outer membrane protein W precursor OmpW or b1256 SWALL:OMPW_ECOLI (SWALL:P21364) (212 aa) fasta scores: E(): 7.9e-17, 38.27% id in 209 aa, to Vibrio cholerae outer membrane protein W precursor OmpW or vca0867 SWALL:OMPW_VIBCH (SWALL:P17266) (217 aa) fasta scores: E(): 2.7e-13, 32.55% id in 215 aa, and to Rhizobium sp. hypothetical outer-membrane protein Y4mB precursor…	outer membrane protein	1801376	645	yes	forward
BPSL1553		'Similar to Ralstonia solanacearum hypothetical protein rsc1457 or rs03850 SWALL:Q8XZE4 (EMBL:AL646064) (91 aa) fasta scores: E(): 3.6e-18, 67.18% id in 64 aa, and to Pseudomonas aeruginosa hypothetical protein pa1788 SWALL:Q9I2V4 (EMBL:AE004604) (155 aa) fasta scores: E(): 3.7e-06, 50% id in 44 aa'	hypothetical protein	1802146	204	yes	reverse
BPSL1555	potF	'Similar to Escherichia coli putrescine-binding periplasmic protein precursor PotF or b0854 SWALL:POTF_ECOLI (SWALL:P31133) (370 aa) fasta scores: E(): 8.8e-71, 51.93% id in 362 aa, and to Xanthomonas campestris periplasmic putrescine-binding protein, permease xcc2344 SWALL:AAM41622 (EMBL:AE012342) (371 aa) fasta scores: E(): 3e-73, 51.66% id in 360 aa'	putrescine ABC transporter substrate-binding protein	1804460	1095	yes	forward
BPSL1556	potG	'Similar to Escherichia coli putrescine transport ATP-binding protein PotG or b0855 SWALL:POTG_ECOLI (SWALL:P31134) (377 aa) fasta scores: E(): 5.1e-70, 55.4% id in 370 aa, and to Neisseria meningitidis spermidine/putrescine ABC transporter ATP-binding protein nmb0610 SWALL:Q9K0I9 (EMBL:AE002416) (419 aa) fasta scores: E(): 1e-73, 57.02% id in 356 aa'	putrescine ABC transporter ATP-binding protein	1805669	1137	yes	forward
BPSL1557	potH	'Similar to Escherichia coli putrescine transport system permease PotH or b0856 SWALL:POTH_ECOLI (SWALL:P31135) (317 aa) fasta scores: E(): 3.3e-68, 59.85% id in 284 aa, and to Xanthomonas axonopodis polyamine transport protein xac2471 SWALL:AAM37322 (EMBL:AE011884) (288 aa) fasta scores: E(): 2e-69, 62.1% id in 285 aa'	putrescine ABC transporter permease	1806802	930	yes	forward
BPSL1558	potI	'Similar to Escherichia coli putrescine transport system permease PotI or b0857 SWALL:POTI_ECOLI (SWALL:P31136) (281 aa) fasta scores: E(): 6.8e-60, 59% id in 261 aa, and to Yersinia pestis putrescine transport system permease ypo1334 SWALL:Q8ZGG3 (EMBL:AJ414147) (281 aa) fasta scores: E(): 3.5e-59, 56.7% id in 261 aa'	putrescine ABC transporter permease	1807728	819	yes	forward
BPSL1559		'Similar to Ralstonia solanacearum probable transmembrane protein rsc1541 or rs03761 SWALL:Q8XZ63 (EMBL:AL646065) (273 aa) fasta scores: E(): 2.3e-36, 49.62% id in 266 aa, and to Synechocystis sp. hypothetical protein slr1262 SWALL:P73802 (EMBL:D90909) (288 aa) fasta scores: E(): 6.1e-17, 32.45% id in 265 aa'	hypothetical protein	1808801	807	yes	reverse
BPSL1560		'C-terminal region similar to Pseudomonas aeruginosa hypothetical protein pa2345 SWALL:Q9I1D3 (EMBL:AE004660) (411 aa) fasta scores: E(): 2.1e-93, 59.66% id in 414 aa, and N-terminal region to Rhodobacter capsulatus hypothetical protein SWALL:O33514 (EMBL:U23145) (146 aa) fasta scores: E(): 1.6e-13, 42.17% id in 147 aa. Posible fusion protein'	hypothetical protein	1809647	1671	yes	reverse
BPSL1561		'Similar to Ralstonia solanacearum hypothetical protein rsc1544 or rs05231 SWALL:Q8XZ60 (EMBL:AL646065) (286 aa) fasta scores: E(): 1.8e-36, 61.3% id in 292 aa, and to Caulobacter crescentus metallo-beta-lactamase cc2866 SWALL:Q9A4G8 (EMBL:AE005951) (267 aa) fasta scores: E(): 2.1e-28, 53.43% id in 277 aa'	metallo-beta-lactamase	1811368	924	yes	reverse
BPSL1562		'C-terminal region similar to Escherichia coli formate hydrogenlyase transcriptional activator FhlA or b2731 SWALL:FHLA_ECOLI (SWALL:P19323) (692 aa) fasta scores: E(): 8e-38, 41.69% id in 331 aa, and to Thiobacillus denitrificans transcription regulator SWALL:AAM52226 (EMBL:AY112701) (302 aa) fasta scores: E(): 5e-43, 48% id in 300 aa. Note: N-terminal region (first 100 residues approx.) seems n…	transcriptional regulator	1812458	1404	yes	forward
BPSL1567		'Similar to Ralstonia solanacearum probable transmembrane drug efflux protein rsc1654 or rs05828 SWALL:Q8XYV2 (EMBL:AL646065) (1039 aa) fasta scores: E(): 2.4e-160, 51.37% id in 1057 aa, and to Escherichia coli acriflavine resistance protein F AcrF or EnvD or b3266 SWALL:ACRF_ECOLI (SWALL:P24181) (1034 aa) fasta scores: E(): 3.3e-45, 24.55% id in 1071 aa'	drug-resistance cell envelope-like protein	1819724	3171	yes	reverse
BPSL1568		'Similar to Rhizobium loti component of multidrug efflux system mlr7297 SWALL:Q986M0 (EMBL:AP003011) (380 aa) fasta scores: E(): 2.8e-29, 35.97% id in 353 aa, and to Rhizobium loti rnd efflux membrane fusion protein mll5519 SWALL:Q98BL6 (EMBL:AP003006) (356 aa) fasta scores: E(): 1.4e-28, 35.53% id in 363 aa'	lipoprotein	1822891	1116	yes	reverse
BPSL1569		'Similar to Caulobacter crescentus transcriptional regulator, TetR family cc0732 SWALL:Q9AA74 (EMBL:AE005748) (215 aa) fasta scores: E(): 1.3e-06, 38.46% id in 91 aa, and to Streptomyces coelicolor TetR-family regulator sco7303 or sc5f8.13 SWALL:Q9K4L1 (EMBL:AL357613) (193 aa) fasta scores: E(): 3.2e-05, 30.5% id in 177 aa'	TetR family regulatory protein	1824197	639	yes	forward
BPSL1570		'Similar to Salmonella typhimurium voltage-gated clc-type chloride channel EriC or stm0203 SWALL:ERIC_SALTY (SWALL:Q8ZRP8) (473 aa) fasta scores: E(): 1.8e-25, 28.38% id in 458 aa, and to Ralstonia solanacearum chloride channel protein eric-like rsp0020 or rs01992 SWALL:ERIL_RALSO (SWALL:Q8XTT4) (461 aa) fasta scores: E(): 2.9e-85, 54.56% id in 438 aa. Note: this CDS is longer in its C-terminal r…	voltage-gated ClC-type chloride channel ClcB	1825125	1836	yes	reverse
BPSL1571		'Similar to Escherichia coli, and Escherichia coli O157:H7 hypothetical protein YeiH or b2158 or z3415 or ecs3050 SWALL:YEIH_ECOLI (SWALL:P33019) (349 aa) fasta scores: E(): 1.1e-39, 37.79% id in 336 aa, and to Pseudomonas aeruginosa hypothetical protein pa5383 SWALL:Q9HTI1 (EMBL:AE004951) (355 aa) fasta scores: E(): 3.7e-44, 44.51% id in 328 aa'	hypothetical protein	1826974	1071	yes	reverse
BPSL1572		'Similar to Thiobacillus denitrificans CbbR SWALL:Q9APD4 (EMBL:AF307090) (316 aa) fasta scores: E(): 1e-21, 32.65% id in 297 aa, and to Chromatium vinosum rubisco operon transcriptional regulator RbcR SWALL:RBCR_CHRVI (SWALL:P25544) (302 aa) fasta scores: E(): 1e-20, 32.99% id in 297 aa'	LysR family transcriptional regulator	1828155	903	yes	forward
BPSL1573			hypothetical protein	1829119	447	yes	reverse
BPSL1574		'Similar to Pseudomonas aeruginosa hypothetical protein pa2260 or KguE SWALL:Q9I1L3 (EMBL:AE004652) (260 aa) fasta scores: E(): 2.3e-17, 36.36% id in 253 aa'	hypothetical protein	1829789	765	yes	forward
BPSL1576		'Similar to Pseudomonas aeruginosa probable 2-ketogluconate transporter pa2262 or KguT SWALL:Q9I1L1 (EMBL:AE004652) (435 aa) fasta scores: E(): 5.4e-116, 73.2% id in 403 aa, and to Yersinia pestis sugar transporter ypo2535 SWALL:Q8ZDM7 (EMBL:AJ414152) (443 aa) fasta scores: E(): 1.4e-45, 34.53% id in 417 aa'	transport related membrane protein	1831711	1278	yes	forward
BPSL1577	tkrA	'Similar to Erwinia herbicola 2-ketogluconate reductase TkrA SWALL:TKRA_ERWHE (SWALL:P58000) (323 aa) fasta scores: E(): 3.7e-57, 54.79% id in 323 aa, and to Yersinia pestis D-isomer specific 2-hydroxyacid dehydrogenase ypo4078 SWALL:Q8Z9W1 (EMBL:AJ414160) (326 aa) fasta scores: E(): 5.6e-64, 58.51% id in 323 aa'	2-ketogluconate reductase	1832993	978	yes	forward
BPSL1578		'Similar to Bacillus subtilis kdg operon repressor KdgR SWALL:KDGR_BACSU (SWALL:P50844) (339 aa) fasta scores: E(): 2.6e-32, 33.83% id in 334 aa, and to Clostridium acetobutylicum kdg operon repressor cac0393 SWALL:Q97M07 (EMBL:AE007554) (344 aa) fasta scores: E(): 1.8e-28, 32.94% id in 343 aa'	LacI family transcriptional regulator	1834578	1044	yes	forward
BPSL1579		'Similar to Ralstonia solanacearum lipoprotein transmembrane rsp0010 or rs01982 SWALL:Q8XTU4 (EMBL:AL646076) (265 aa) fasta scores: E(): 1.8e-29, 39.39% id in 264 aa, and to Streptococcus pneumoniae R6 conserved hypothetical protein spr1248 SWALL:AAL00052 (EMBL:AE008496) (250 aa) fasta scores: E(): 2.3e-12, 28.95% id in 259 aa'	hypothetical protein	1835679	789	yes	forward
BPSL1580			hypothetical protein	1836482	363	yes	forward
BPSL1581		'Similar to Ralstonia solanacearum hypothetical protein rsp1250 or rs03194 SWALL:Q8XQH5 (EMBL:AL646083) (147 aa) fasta scores: E(): 1.6e-40, 79.72% id in 143 aa'	hypothetical protein	1837333	435	yes	reverse
BPSL1582		'Similar to Comamonas acidovorans polyhydroxybutyrate depolymerase PhaZ SWALL:O05527 (EMBL:AB003186) (494 aa) fasta scores: E(): 7.1e-45, 45.69% id in 302 aa, and to Streptomyces exfoliatus poly PhaZ SWALL:Q54070 (EMBL:U58990) (488 aa) fasta scores: E(): 8.4e-32, 35.35% id in 297 aa'	depolymerase	1837964	1020	yes	forward
BPSL1583			hypothetical protein	1839641	516	yes	reverse
BPSL1588		'Similar to Pseudomonas putida transcriptional regulator SWALL:Q93FY6 (EMBL:AF302763) (153 aa) fasta scores: E(): 9.5e-33, 64% id in 150 aa, and to Rhizobium loti transcriptional regulator mll4468 SWALL:Q98E02 (EMBL:AP003004) (142 aa) fasta scores: E(): 9.4e-19, 46.8% id in 141 aa'	AsnC family transcriptional regulator	1842085	462	yes	forward
BPSL1589			hypothetical protein	1842601	1083	yes	forward
BPSL1591		'Similar to Agrobacterium tumefaciens dehydrogenase atu0946 or agr_c_1727 SWALL:Q8UGT9 (EMBL:AE009059) (366 aa) fasta scores: E(): 1.7e-70, 54.77% id in 356 aa, and to Rhizobium meliloti hypothetical protein r03032 or smc02503 SWALL:Q92LL0 (EMBL:AL591792) (367 aa) fasta scores: E(): 2.7e-68, 52.52% id in 356 aa'	hypothetical protein	1844496	1101	yes	forward
BPSL1592		'Similar to Clostridium acetobutylicum predicted P-loop ATPase cac1583 SWALL:Q97IQ7 (EMBL:AE007668) (187 aa) fasta scores: E(): 3.2e-09, 32.44% id in 188 aa'	ATPase	1845796	621	yes	reverse
BPSL1594		'unknown function; YciI from Haemophilus influenzae presents crystal structure similarity to a muconolactone isomerase, but does not seem to catalyze any of the predicted reactions based on sequence and structure similarity'	hypothetical protein	1847764	291	yes	reverse
BPSL1595			lipoprotein	1848606	441	yes	forward
BPSL1596			hypothetical protein	1849708	264	yes	reverse
BPSL1598		'Similar to Pseudomonas aeruginosa hypothetical protein pa1408 SWALL:Q9I3T6 (EMBL:AE004570) (807 aa) fasta scores: E(): 1.7e-101, 44.54% id in 806 aa, and to Rhizobium meliloti hypothetical transmembrane protein r00938 or smc00028 SWALL:Q92RE2 (EMBL:AL591785) (871 aa) fasta scores: E(): 8.9e-50, 30.95% id in 814 aa, and to parts of Escherichia coli potassium efflux system KefA or AefA or b0465 SW…	transport-related membrane protein	1850779	2430	yes	reverse
BPSL1600		'Similar to Xanthomonas axonopodis cytochrome c5 xac0273 SWALL:AAM35165 (EMBL:AE011652) (172 aa) fasta scores: E(): 2.8e-10, 42.85% id in 147 aa, and C-terminal region highly similar to Chlorobium limicola f.sp. thiosulfatophilum cytochrome c-555 SWALL:C555_CHLLT (SWALL:P00123) (86 aa) fasta scores: E(): 3.2e-07, 43.75% id in 80 aa'	cytochrome c-related lipoprotein	1855777	495	yes	reverse
BPSL1601		'Very low similarity to Streptomyces coelicolor hypothetical protein sco1549 or scl11.05C SWALL:Q9L1D3 (EMBL:AL157953) (312 aa) fasta scores: E(): 6.6, 31.09% id in 119 aa'	hypothetical protein	1856293	405	yes	reverse
BPSL1602		'Very low similarity to Streptomyces coelicolor hypothetical protein sco6897 or sc1b2.03 SWALL:Q9KYD3 (EMBL:AL356812) (103 aa) fasta scores: E(): 4.7, 36.48% id in 74 aa'	hypothetical protein	1856700	270	yes	reverse
BPSL1603		'Similar to Ralstonia solanacearum probable NosL lipoprotein rsp1373 or rs02085 SWALL:Q8XQB3 (EMBL:AL646084) (176 aa) fasta scores: E(): 3.7e-29, 48.58% id in 177 aa, and to Pseudomonas stutzeri NosL protein precursor SWALL:Q52529 (EMBL:Z69589) (190 aa) fasta scores: E(): 2.6e-13, 36.47% id in 170 aa'	lipoprotein	1856980	531	yes	reverse
[truncated: 3,050 more rows]
